# Supplementary material for: Pulmonary function and atherosclerosis in the general population: causal associations and clinical implications
Source: Eur J Epidemiol. 2024 Jan 2;39(1):35–49. doi: 10.1007/s10654-023-01088-z (PMC10811042; doi:10.1007/s10654-023-01088-z)
Supplement: Supplementary file 2 — Supplementary file2 (XLSX 158 kb) [file 10654_2023_1088_MOESM2_ESM.xlsx]

## Sheet: Online resources_Table_5.tsv
Online resources Table 5. Genetic variants used for the Mendelian randomization results. Genetic variants were annotated to genes based on Ensembl Variation 109. Column 'Measured' details whether the genetic variant was measured in all queried GWAS. Column 'Proxy' details whether a proxy was found if the genetic variant was not measured. Column 'R' details the correlations coefficient between the…
Model	Exposure	Exposure.Study	Outcome	Outcome.Study	Genetic.Variant	Gene	Allele1	Allele2	Measured	Proxy	R	Keep	Exposure.Beta	Exposure.SE	Exposure.F	Outcome.Beta	Outcome.SE	Height.Study	Height.Beta	Height.SE	Smoking.Study	Smoking.Beta	Smoking.SE
IVW, MR-Egger, Weighted median	FEV1	UKBB	IMT	CHARGE	rs12737805	NA	G	A	TRUE		NA	TRUE	-0.196087360397608	0.0506186169991993	15.0064736619628	-0.802098135300356	0.346443303400794	NA	NA	NA	NA	NA	NA
IVW, MR-Egger, Weighted median	FEV1	UKBB	IMT	CHARGE	rs12096239	DHDDS	C	G	TRUE		NA	TRUE	-0.413676809365271	0.0476383471080616	75.4065343448835	-0.521363787945231	0.343351728186424	NA	NA	NA	NA	NA	NA
IVW, MR-Egger, Weighted median	FEV1	UKBB	IMT	CHARGE	rs4651005	RALGPS2	T	C	TRUE		NA	TRUE	0.255675106354201	0.0444548029205675	33.0780205030369	-0.280734347355124	0.297037132532165	NA	NA	NA	NA	NA	NA
IVW, MR-Egger, Weighted median	FEV1	UKBB	IMT	CHARGE	rs7424771	RBMS1	A	G	TRUE		NA	TRUE	-0.2133294057745	0.0417202274830585	26.1461718729956	0.160419627060071	0.265765051938865	NA	NA	NA	NA	NA	NA
IVW, MR-Egger, Weighted median	FEV1	UKBB	IMT	CHARGE	rs2304340	OSBPL6	A	G	TRUE		NA	TRUE	0.118270783899974	0.0422105572443405	7.85077949623858	0.36094416088516	0.292624707328978	NA	NA	NA	NA	NA	NA
IVW, MR-Egger, Weighted median	FEV1	UKBB	IMT	CHARGE	rs4294980	NA	G	A	TRUE		NA	TRUE	0.260871997804147	0.050689878098985	26.4857597070302	-0.280734347355124	0.382515694141108	NA	NA	NA	NA	NA	NA
IVW, MR-Egger, Weighted median	FEV1	UKBB	IMT	CHARGE	rs2974389	NA	A	G	TRUE		NA	TRUE	-0.259254360751749	0.0419420736773057	38.2078273439023	0.280734347355124	0.305862466999798	NA	NA	NA	NA	NA	NA
IVW, MR-Egger, Weighted median	FEV1	UKBB	IMT	CHARGE	rs6780171	IGF2BP2	A	T	TRUE		NA	TRUE	-0.183699023043453	0.0446804243032138	16.9035964450022	-0.280734347355124	0.326580591589959	NA	NA	NA	NA	NA	NA
IVW, MR-Egger, Weighted median	FEV1	UKBB	IMT	CHARGE	rs12331869	NA	A	G	TRUE		NA	TRUE	0.149123558374065	0.0540548880025206	7.6106644181859	0.0802098135300356	0.502583027676633	NA	NA	NA	NA	NA	NA
IVW, MR-Egger, Weighted median	FEV1	UKBB	IMT	CHARGE	rs11739847	NA	A	G	TRUE		NA	TRUE	-0.224367056033179	0.0516311117841398	18.8840536330274	-0.320839254120142	0.381620487084238	NA	NA	NA	NA	NA	NA
IVW, MR-Egger, Weighted median	FEV1	UKBB	IMT	CHARGE	rs4866846	NA	A	G	TRUE		NA	TRUE	-0.36374521443755	0.0583847213883809	38.8146927215853	-0.401049067650178	0.451120902650473	NA	NA	NA	NA	NA	NA
IVW, MR-Egger, Weighted median	FEV1	UKBB	IMT	CHARGE	rs1800888	ADRB2	T	C	TRUE		NA	TRUE	-0.784901935033614	0.170463724041478	21.2015130449635	0.842203042065373	1.78154233807963	NA	NA	NA	NA	NA	NA
IVW, MR-Egger, Weighted median	FEV1	UKBB	IMT	CHARGE	rs2894837	DST	G	A	TRUE		NA	TRUE	-0.19020118025292	0.043252527765189	19.3376380841691	-0.160419627060071	0.310499181814823	NA	NA	NA	NA	NA	NA
IVW, MR-Egger, Weighted median	FEV1	UKBB	IMT	CHARGE	rs2627237	SLC2A12	G	A	TRUE		NA	TRUE	-0.20940510859681	0.0423494999516587	24.4499497808429	0.761993228535338	0.305215731188735	NA	NA	NA	NA	NA	NA
IVW, MR-Egger, Weighted median	FEV1	UKBB	IMT	CHARGE	rs1102077	NA	C	A	TRUE		NA	TRUE	-0.434849526844198	0.0485810936125879	80.1204591923331	-0.72188832177032	0.333741656544608	NA	NA	NA	NA	NA	NA
IVW, MR-Egger, Weighted median	FEV1	UKBB	IMT	CHARGE	rs9385988	NA	G	A	TRUE		NA	TRUE	0.367206267112878	0.0463467259497497	62.7743247214906	0.0802098135300356	0.268448457158258	NA	NA	NA	NA	NA	NA
IVW, MR-Egger, Weighted median	FEV1	UKBB	IMT	CHARGE	rs559233	SKAP2	T	C	TRUE		NA	TRUE	-0.178902689339815	0.0417339809048729	18.3761324393875	0.320839254120142	0.311423559573005	NA	NA	NA	NA	NA	NA
IVW, MR-Egger, Weighted median	FEV1	UKBB	IMT	CHARGE	rs1513272	JAZF1	C	T	TRUE		NA	TRUE	-0.041032731786597	0.0414293815742791	0.980943427743944	1.04272757589046	0.273977937203347	NA	NA	NA	NA	NA	NA
IVW, MR-Egger, Weighted median	FEV1	UKBB	IMT	CHARGE	rs12707691	NA	A	G	FALSE	rs13307855	0.997926	TRUE	0.182200384578817	0.0437013680037618	17.3823509642503	-0.0401049067650178	0.570942693089525	NA	NA	NA	NA	NA	NA
IVW, MR-Egger, Weighted median	FEV1	UKBB	IMT	CHARGE	rs4128298	NA	C	T	TRUE		NA	TRUE	0.236000230474367	0.0461482614933724	26.1525574328923	-0.72188832177032	0.339565290662228	NA	NA	NA	NA	NA	NA
IVW, MR-Egger, Weighted median	FEV1	UKBB	IMT	CHARGE	rs7465401	NA	C	T	TRUE		NA	TRUE	0.250320966770426	0.0466277594501431	28.8207554441036	-0.521363787945231	0.3224466475715	NA	NA	NA	NA	NA	NA
IVW, MR-Egger, Weighted median	FEV1	UKBB	IMT	CHARGE	rs7041139	NA	T	C	TRUE		NA	TRUE	-0.147922682000683	0.0443309616642976	11.134103137664	0.36094416088516	0.292179501115655	NA	NA	NA	NA	NA	NA
IVW, MR-Egger, Weighted median	FEV1	UKBB	IMT	CHARGE	rs967497	NA	A	G	TRUE		NA	TRUE	-0.214703201970724	0.0446764786541509	23.0950641122234	0.280734347355124	0.308935150743745	NA	NA	NA	NA	NA	NA
IVW, MR-Egger, Weighted median	FEV1	UKBB	IMT	CHARGE	rs11191841	STN1	T	C	TRUE		NA	TRUE	0.169823203342266	0.0414504894133586	16.7855173723511	0.481258881180213	0.285359958818555	NA	NA	NA	NA	NA	NA
IVW, MR-Egger, Weighted median	FEV1	UKBB	IMT	CHARGE	rs12811814	NA	T	C	TRUE		NA	TRUE	-0.191494493029296	0.0420253240116046	20.7630159326359	-0.280734347355124	0.333847055084629	NA	NA	NA	NA	NA	NA
IVW, MR-Egger, Weighted median	FEV1	UKBB	IMT	CHARGE	rs11176001	NA	A	C	TRUE		NA	TRUE	-0.2706394443872	0.0614217302631057	19.4150312309586	-0.200524533825089	0.426070507348802	NA	NA	NA	NA	NA	NA
IVW, MR-Egger, Weighted median	FEV1	UKBB	IMT	CHARGE	rs2701110	NA	A	C	TRUE		NA	TRUE	0.309752261458733	0.0552649305991371	31.4144683051407	0.320839254120142	0.428682257572313	NA	NA	NA	NA	NA	NA
IVW, MR-Egger, Weighted median	FEV1	UKBB	IMT	CHARGE	rs2812208	NA	C	G	TRUE		NA	TRUE	1.74385524198093	0.144184621107157	146.279336332369	-1.20314720295053	0.92736587128381	NA	NA	NA	NA	NA	NA
IVW, MR-Egger, Weighted median	FEV1	UKBB	IMT	CHARGE	rs4885681	NA	C	T	TRUE		NA	TRUE	0.225925193791696	0.0466985803704428	23.4057181180181	0.441153974415196	0.351224922995862	NA	NA	NA	NA	NA	NA
IVW, MR-Egger, Weighted median	FEV1	UKBB	IMT	CHARGE	rs2304645	NA	G	C	TRUE		NA	FALSE	NA	NA	NA	NA	NA	NA	NA	NA	NA	NA	NA
IVW, MR-Egger, Weighted median	FEV1	UKBB	IMT	CHARGE	rs6539952	MTHFSD	A	C	TRUE		NA	TRUE	-0.137686412856468	0.0474211743573784	8.43019384906122	-0.240629440590107	0.355016633466326	NA	NA	NA	NA	NA	NA
IVW, MR-Egger, Weighted median	FEV1	UKBB	IMT	CHARGE	rs4796334	NA	G	A	TRUE		NA	TRUE	-0.160904418562565	0.0417219686722401	14.8732663512862	-0.160419627060071	0.273631662538614	NA	NA	NA	NA	NA	NA
IVW, MR-Egger, Weighted median	FEV1	UKBB	IMT	CHARGE	rs4968200	NA	C	G	TRUE		NA	TRUE	-0.0373073853728227	0.0591690299444884	0.397558211452853	0.0802098135300356	0.525998395718723	NA	NA	NA	NA	NA	NA
IVW, MR-Egger, Weighted median	FEV1	UKBB	IMT	CHARGE	rs9807668	NA	T	C	TRUE		NA	TRUE	0.361341336716005	0.0706390025126565	26.1665326480732	0.681783415005302	0.494294035937604	NA	NA	NA	NA	NA	NA
IVW, MR-Egger, Weighted median	FEV1	UKBB	IMT	CHARGE	rs11085744	QTRT1	C	T	TRUE		NA	TRUE	-0.285147709707724	0.0419029720786143	46.3073704411194	-0.320839254120142	0.294523835699833	NA	NA	NA	NA	NA	NA
IVW, MR-Egger, Weighted median	FEV1	UKBB	IMT	CHARGE	rs6032942	NA	C	G	TRUE		NA	TRUE	0.245301776336581	0.0490654338989522	24.9948249017744	-0.0401049067650178	0.274402137167824	NA	NA	NA	NA	NA	NA
IVW, MR-Egger, Weighted median	FEV1	UKBB	IMT	CHARGE	rs113111175	PPP6R2	T	C	TRUE		NA	TRUE	0.189517203995133	0.0633583818560489	8.94724082214238	0.922412855595409	0.612702360982189	NA	NA	NA	NA	NA	NA
IVW, MR-Egger, Weighted median	FVC	UKBB	IMT	CHARGE	rs9438626	DHDDS	C	G	TRUE		NA	TRUE	0.227562315875191	0.0508540355198954	20.0239543113264	-0.240629440590107	0.340378785323158	NA	NA	NA	NA	NA	NA
IVW, MR-Egger, Weighted median	FVC	UKBB	IMT	CHARGE	rs2146098	HMCN1	G	A	TRUE		NA	TRUE	0.215025198734071	0.0432793484557885	24.6840994364209	0.521363787945231	0.28299479486222	NA	NA	NA	NA	NA	NA
IVW, MR-Egger, Weighted median	FVC	UKBB	IMT	CHARGE	rs17009288	NA	C	A	TRUE		NA	TRUE	0.27403702599247	0.0455811691437682	36.1449451706387	0.0802098135300356	0.265304917358286	NA	NA	NA	NA	NA	NA
IVW, MR-Egger, Weighted median	FVC	UKBB	IMT	CHARGE	rs6751968	NA	A	C	TRUE		NA	TRUE	0.182053314020089	0.0543414608262529	11.223661494767	-0.200524533825089	0.37669475094294	NA	NA	NA	NA	NA	NA
IVW, MR-Egger, Weighted median	FVC	UKBB	IMT	CHARGE	rs13430465	NA	T	C	TRUE		NA	TRUE	0.441409151503509	0.077160074336712	32.7263364617037	-0.200524533825089	0.55940749006698	NA	NA	NA	NA	NA	NA
IVW, MR-Egger, Weighted median	FVC	UKBB	IMT	CHARGE	rs13009582	ATAD2B	A	G	TRUE		NA	TRUE	0.36995669139721	0.0415977147175911	79.0975131410695	0.160419627060071	0.273423397409313	NA	NA	NA	NA	NA	NA
IVW, MR-Egger, Weighted median	FVC	UKBB	IMT	CHARGE	rs732990	CIB4	C	G	TRUE		NA	FALSE	NA	NA	NA	NA	NA	NA	NA	NA	NA	NA	NA
IVW, MR-Egger, Weighted median	FVC	UKBB	IMT	CHARGE	rs4952564	NA	G	A	TRUE		NA	TRUE	0.237476834167212	0.0443402327850581	28.6844524181077	-0.441153974415196	0.319912558138569	NA	NA	NA	NA	NA	NA
IVW, MR-Egger, Weighted median	FVC	UKBB	IMT	CHARGE	rs1249096	NA	G	A	TRUE		NA	TRUE	0.344102794799361	0.0418701914581963	67.5408475843385	0.240629440590107	0.29577530558205	NA	NA	NA	NA	NA	NA
IVW, MR-Egger, Weighted median	FVC	UKBB	IMT	CHARGE	rs12997625	KIAA2012	C	T	TRUE		NA	TRUE	-0.259259353190201	0.0415660177358162	38.9038004774659	0.240629440590107	0.280754536829411	NA	NA	NA	NA	NA	NA
IVW, MR-Egger, Weighted median	FVC	UKBB	IMT	CHARGE	rs4674407	ASIC4	T	C	TRUE		NA	TRUE	-0.113059256398418	0.04176063830988	7.32956149685874	0.0401049067650178	0.194212184361074	NA	NA	NA	NA	NA	NA
IVW, MR-Egger, Weighted median	FVC	UKBB	IMT	CHARGE	rs6431620	NA	G	T	TRUE		NA	TRUE	-0.107005624162642	0.0509590469934669	4.40930980610703	0.0802098135300356	0.423838838165047	NA	NA	NA	NA	NA	NA
IVW, MR-Egger, Weighted median	FVC	UKBB	IMT	CHARGE	rs6437219	NA			TRUE		NA	FALSE	NA	NA	NA	NA	NA	NA	NA	NA	NA	NA	NA
IVW, MR-Egger, Weighted median	FVC	UKBB	IMT	CHARGE	rs6733504	NA	G	A	TRUE		NA	TRUE	-0.416481157988571	0.0416039987165237	100.21219341736	-0.521363787945231	0.326129011936469	NA	NA	NA	NA	NA	NA
IVW, MR-Egger, Weighted median	FVC	UKBB	IMT	CHARGE	rs73048404	NA	G	T	TRUE		NA	TRUE	-0.171675411521619	0.0582305049900119	8.6919072091927	-0.0802098135300356	0.396283455277555	NA	NA	NA	NA	NA	NA
IVW, MR-Egger, Weighted median	FVC	UKBB	IMT	CHARGE	rs35480566	FOXP1	G	A	TRUE		NA	TRUE	0.271272296693495	0.0418170343644917	42.0827807260774	-0.561468694710249	0.285276405262496	NA	NA	NA	NA	NA	NA
IVW, MR-Egger, Weighted median	FVC	UKBB	IMT	CHARGE	rs1610265	COL8A1	T	C	TRUE		NA	TRUE	-0.36181609957245	0.0773395641465231	21.8862993325862	-0.160419627060071	0.551390801178662	NA	NA	NA	NA	NA	NA
IVW, MR-Egger, Weighted median	FVC	UKBB	IMT	CHARGE	rs13109426	NA	G	A	TRUE		NA	TRUE	-0.072362787249498	0.0420971033265554	2.95478677390329	-0.0802098135300356	0.358578800970757	NA	NA	NA	NA	NA	NA
IVW, MR-Egger, Weighted median	FVC	UKBB	IMT	CHARGE	rs12198986	NA	A	G	TRUE		NA	TRUE	0.0479823312819551	0.041379336915998	1.34460782935444	0.761993228535338	0.279524268565994	NA	NA	NA	NA	NA	NA
IVW, MR-Egger, Weighted median	FVC	UKBB	IMT	CHARGE	rs9689096	NA	C	A	TRUE		NA	TRUE	0.893435901911064	0.0857042871693269	108.673012507852	0.36094416088516	0.653455192970399	NA	NA	NA	NA	NA	NA
IVW, MR-Egger, Weighted median	FVC	UKBB	IMT	CHARGE	rs9357446	NA	G	A	TRUE		NA	TRUE	-0.149451574206775	0.041334418509474	13.0730620672193	0.240629440590107	0.297558782413351	NA	NA	NA	NA	NA	NA
IVW, MR-Egger, Weighted median	FVC	UKBB	IMT	CHARGE	rs9472541	NA	A	T	TRUE		NA	TRUE	-0.124642996229633	0.0462023996256496	7.27791025728374	0.160419627060071	0.304990121114082	NA	NA	NA	NA	NA	NA
IVW, MR-Egger, Weighted median	FVC	UKBB	IMT	CHARGE	rs62454414	HOXA3,HOXA5	G	T	TRUE		NA	TRUE	-0.310261902448916	0.0615695352976651	25.3936512530309	-0.36094416088516	0.420865170290655	NA	NA	NA	NA	NA	NA
IVW, MR-Egger, Weighted median	FVC	UKBB	IMT	CHARGE	rs17232687	NA	T	C	TRUE		NA	TRUE	0.301264633939967	0.0413942699085087	52.9682774431772	-0.240629440590107	0.267243128246528	NA	NA	NA	NA	NA	NA
IVW, MR-Egger, Weighted median	FVC	UKBB	IMT	CHARGE	rs7838717	BOP1	T	C	TRUE		NA	TRUE	0.184370451384824	0.0437300232004863	17.7755571670268	-0.401049067650178	0.35136333199122	NA	NA	NA	NA	NA	NA
IVW, MR-Egger, Weighted median	FVC	UKBB	IMT	CHARGE	rs56196860	FKBP4	A	C	TRUE		NA	TRUE	-0.56203615127726	0.118680940592581	22.4267603923876	1.68440608413075	1.25746572445493	NA	NA	NA	NA	NA	NA
IVW, MR-Egger, Weighted median	FVC	UKBB	IMT	CHARGE	rs803765	NA	A	C	TRUE		NA	TRUE	-0.251609836131378	0.0435004985524196	33.4554411580998	-0.802098135300356	0.30756938382873	NA	NA	NA	NA	NA	NA
IVW, MR-Egger, Weighted median	FVC	UKBB	IMT	CHARGE	rs10141786	VRTN	A	G	TRUE		NA	TRUE	-0.33273884878409	0.0424019272380692	61.5794529550563	-0.641678508240285	0.324569462432181	NA	NA	NA	NA	NA	NA
IVW, MR-Egger, Weighted median	FVC	UKBB	IMT	CHARGE	rs34245505	BMF	G	C	TRUE		NA	TRUE	-0.324812426130377	0.0525974025665368	38.1361349051907	0.280734347355124	0.398558742489928	NA	NA	NA	NA	NA	NA
IVW, MR-Egger, Weighted median	FVC	UKBB	IMT	CHARGE	rs4924525	NA	C	A	TRUE		NA	TRUE	-0.107239479590826	0.0415206729508442	6.67084159420364	0.36094416088516	0.309679457094987	NA	NA	NA	NA	NA	NA
IVW, MR-Egger, Weighted median	FVC	UKBB	IMT	CHARGE	rs3751837	CLUAP1	T	C	TRUE		NA	TRUE	-0.375687339216448	0.0502415491046371	55.9148386087417	-0.240629440590107	0.356924249552129	NA	NA	NA	NA	NA	NA
IVW, MR-Egger, Weighted median	FVC	UKBB	IMT	CHARGE	rs11074547	GRIN2A	G	T	TRUE		NA	TRUE	0.191637708923202	0.0470650830612491	16.579227130201	0.441153974415196	0.334939541859498	NA	NA	NA	NA	NA	NA
IVW, MR-Egger, Weighted median	FVC	UKBB	IMT	CHARGE	rs76219171	TENT4B	A	G	TRUE		NA	TRUE	-0.332669622385367	0.0879357891120072	14.3118231181771	-0.160419627060071	0.77636737565943	NA	NA	NA	NA	NA	NA
IVW, MR-Egger, Weighted median	FVC	UKBB	IMT	CHARGE	rs1215	CLDN7	G	A	TRUE		NA	TRUE	-0.13506329989732	0.0591498554757374	5.2139557004574	-0.441153974415196	0.461102641749694	NA	NA	NA	NA	NA	NA
IVW, MR-Egger, Weighted median	FVC	UKBB	IMT	CHARGE	rs34351630	NCOR1	T	C	TRUE		NA	TRUE	-0.171453454380716	0.0414893299480263	17.0773168768154	-0.0401049067650178	0.264097138844122	NA	NA	NA	NA	NA	NA
IVW, MR-Egger, Weighted median	FVC	UKBB	IMT	CHARGE	rs12945803	NA	C	T	TRUE		NA	TRUE	-0.160361654645422	0.0502351914033802	10.1902522536081	0.0401049067650178	0.599911206672226	NA	NA	NA	NA	NA	NA
IVW, MR-Egger, Weighted median	FVC	UKBB	IMT	CHARGE	rs28519449	NA	T	C	TRUE		NA	TRUE	0.149128157125244	0.0420889339430206	12.5540383354145	-0.481258881180213	0.294391694726871	NA	NA	NA	NA	NA	NA
IVW, MR-Egger, Weighted median	FVC	UKBB	IMT	CHARGE	rs77672322	DDX5	T	C	TRUE		NA	TRUE	-0.633802293502769	0.128877083240296	24.1855637950514	-2.04535024501591	1.93139865835917	NA	NA	NA	NA	NA	NA
IVW, MR-Egger, Weighted median	FVC	UKBB	IMT	CHARGE	rs59606152	ASPSCR1	T	C	TRUE		NA	TRUE	0.485493387539906	0.0670231369451766	52.4707337008032	0.0802098135300356	0.781959858464432	NA	NA	NA	NA	NA	NA
IVW, MR-Egger, Weighted median	FVC	UKBB	IMT	CHARGE	rs303752	NA	A	G	TRUE		NA	TRUE	-0.13233945744009	0.042624325340288	9.63970322439122	0.240629440590107	0.32179684548819	NA	NA	NA	NA	NA	NA
IVW, MR-Egger, Weighted median	FVC	UKBB	IMT	CHARGE	rs1668091	NA	C	T	TRUE		NA	TRUE	0.277106784110815	0.0446004742984594	38.6024938263061	0.0401049067650178	0.216292799187731	NA	NA	NA	NA	NA	NA
IVW, MR-Egger, Weighted median	FVC	UKBB	IMT	CHARGE	rs2202572	NA	A	C	TRUE		NA	TRUE	-0.202516637482425	0.043969914901338	21.2133943585444	-0.200524533825089	0.297575730651878	NA	NA	NA	NA	NA	NA
IVW, MR-Egger, Weighted median	FVC	UKBB	IMT	CHARGE	rs2967516	ZFP82	G	A	TRUE		NA	TRUE	0.178113033937809	0.0454837260229848	15.3348429684713	0.0802098135300356	0.312448835284305	NA	NA	NA	NA	NA	NA
IVW, MR-Egger, Weighted median	FEV1FVC	UKBB	IMT	CHARGE	rs9661802	PHF13	C	A	TRUE		NA	TRUE	0.363155223124998	0.044043470839128	67.9863173806273	-0.601573601475267	0.30539656196024	NA	NA	NA	NA	NA	NA
IVW, MR-Egger, Weighted median	FEV1FVC	UKBB	IMT	CHARGE	rs1416685	FAF1	C	G	TRUE		NA	TRUE	-0.266873971071115	0.0424069613946573	39.6039155862719	-0.802098135300356	0.297305462524633	NA	NA	NA	NA	NA	NA
IVW, MR-Egger, Weighted median	FEV1FVC	UKBB	IMT	CHARGE	rs72673461	NA	G	T	TRUE		NA	TRUE	0.789945138830057	0.0953094096515535	68.6945531260105	0.240629440590107	0.719363994907547	NA	NA	NA	NA	NA	NA
IVW, MR-Egger, Weighted median	FEV1FVC	UKBB	IMT	CHARGE	rs9661687	NEXN	C	T	TRUE		NA	TRUE	0.329440287928061	0.061199506702662	28.9772771528331	-0.240629440590107	0.373312523896957	NA	NA	NA	NA	NA	NA
IVW, MR-Egger, Weighted median	FEV1FVC	UKBB	IMT	CHARGE	rs10874851	NA	A	C	TRUE		NA	TRUE	-0.20212376854486	0.0416218839167576	23.5825794696508	0.120314720295053	0.292569041924735	NA	NA	NA	NA	NA	NA
IVW, MR-Egger, Weighted median	FEV1FVC	UKBB	IMT	CHARGE	rs9970286	DENND2D	A	G	TRUE		NA	TRUE	-0.302821671872405	0.0442490990799753	46.8344085500774	0.120314720295053	0.316903683617701	NA	NA	NA	NA	NA	NA
IVW, MR-Egger, Weighted median	FEV1FVC	UKBB	IMT	CHARGE	rs141942982	NA	T	G	TRUE		NA	TRUE	0.478974483500949	0.0668802029920029	51.2896328674056	0.0802098135300356	0.652734890562517	NA	NA	NA	NA	NA	NA
IVW, MR-Egger, Weighted median	FEV1FVC	UKBB	IMT	CHARGE	rs17531405	HMCN1	C	G	TRUE		NA	TRUE	-0.365683014051584	0.0544012140951397	45.1848028216176	-0.681783415005302	0.368830566269341	NA	NA	NA	NA	NA	NA
IVW, MR-Egger, Weighted median	FEV1FVC	UKBB	IMT	CHARGE	rs10919604	NA	G	A	TRUE		NA	TRUE	0.299232488070567	0.0425587033980828	49.4357026104012	-0.200524533825089	0.314246024782215	NA	NA	NA	NA	NA	NA
IVW, MR-Egger, Weighted median	FEV1FVC	UKBB	IMT	CHARGE	rs4309038	LMOD1	C	G	TRUE		NA	FALSE	NA	NA	NA	NA	NA	NA	NA	NA	NA	NA	NA
IVW, MR-Egger, Weighted median	FEV1FVC	UKBB	IMT	CHARGE	rs2799098	TGFB2	G	A	TRUE		NA	TRUE	0.453080337911131	0.0542301900485704	69.8020501843712	0.962517762360427	0.401476995456979	NA	NA	NA	NA	NA	NA
IVW, MR-Egger, Weighted median	FEV1FVC	UKBB	IMT	CHARGE	rs75128958	NA	A	G	TRUE		NA	TRUE	0.55122077320867	0.0786828617892607	49.0784521334729	-0.240629440590107	0.511132547176959	NA	NA	NA	NA	NA	NA
IVW, MR-Egger, Weighted median	FEV1FVC	UKBB	IMT	CHARGE	rs2544536	NA	T	C	TRUE		NA	TRUE	-0.293799832432765	0.041598402214688	49.8826810981402	0.120314720295053	0.288544935546007	NA	NA	NA	NA	NA	NA
IVW, MR-Egger, Weighted median	FEV1FVC	UKBB	IMT	CHARGE	rs12470864	NA	A	G	TRUE		NA	TRUE	0.315942443007919	0.0426503513443386	54.8745178884436	0.441153974415196	0.297795300346758	NA	NA	NA	NA	NA	NA
IVW, MR-Egger, Weighted median	FEV1FVC	UKBB	IMT	CHARGE	rs1406225	NA	T	G	TRUE		NA	TRUE	0.320678559571337	0.0461353720716716	48.3138663308618	0.441153974415196	0.308411323477911	NA	NA	NA	NA	NA	NA
IVW, MR-Egger, Weighted median	FEV1FVC	UKBB	IMT	CHARGE	rs2084448	ITGAV	C	T	TRUE		NA	TRUE	0.260530053787127	0.0455592664064697	32.7010888276671	-0.441153974415196	0.299455049687309	NA	NA	NA	NA	NA	NA
IVW, MR-Egger, Weighted median	FEV1FVC	UKBB	IMT	CHARGE	rs985256	SPATS2L	A	C	TRUE		NA	TRUE	0.189779839234161	0.0503501516246539	14.2068757861903	-0.0401049067650178	0.418744870479471	NA	NA	NA	NA	NA	NA
IVW, MR-Egger, Weighted median	FEV1FVC	UKBB	IMT	CHARGE	rs6435952	NA	A	T	TRUE		NA	TRUE	0.304893831975899	0.0583548659154139	27.2987729422302	0.280734347355124	0.407336070284456	NA	NA	NA	NA	NA	NA
IVW, MR-Egger, Weighted median	FEV1FVC	UKBB	IMT	CHARGE	rs586936	NA	A	G	TRUE		NA	TRUE	0.231149721401457	0.0427685778864329	29.2103747979459	-0.601573601475267	0.30341000837425	NA	NA	NA	NA	NA	NA
IVW, MR-Egger, Weighted median	FEV1FVC	UKBB	IMT	CHARGE	rs1799807	BCHE	C	T	TRUE		NA	TRUE	0.94631554246131	0.148692914805249	40.5033920999892	3.32870726149648	1.37429154323069	NA	NA	NA	NA	NA	NA
IVW, MR-Egger, Weighted median	FEV1FVC	UKBB	IMT	CHARGE	rs62316310	BTC	A	G	TRUE		NA	TRUE	-0.388911457469512	0.0475102898317675	67.0079167371254	-0.320839254120142	0.361956111606365	NA	NA	NA	NA	NA	NA
IVW, MR-Egger, Weighted median	FEV1FVC	UKBB	IMT	CHARGE	rs11098196	FRAS1	G	T	TRUE		NA	TRUE	0.244996708714775	0.0416644806492042	34.5770991135619	0.761993228535338	0.290109512415253	NA	NA	NA	NA	NA	NA
IVW, MR-Egger, Weighted median	FEV1FVC	UKBB	IMT	CHARGE	rs10059661	LOX	G	C	TRUE		NA	TRUE	-0.416933625945731	0.0550352096476707	57.3921632829009	0.641678508240285	0.421149849895597	NA	NA	NA	NA	NA	NA
IVW, MR-Egger, Weighted median	FEV1FVC	UKBB	IMT	CHARGE	rs17163397	NA	G	A	FALSE	rs7700595	1	TRUE	-0.449562728299894	0.0629149138103453	51.0591269266718	0.0401049067650178	0.557967794547112	NA	NA	NA	NA	NA	NA
IVW, MR-Egger, Weighted median	FEV1FVC	UKBB	IMT	CHARGE	rs10059996	NA	T	G	TRUE		NA	TRUE	-0.508435118637049	0.0444604961054306	130.774320532757	0.0401049067650178	0.437731155659551	NA	NA	NA	NA	NA	NA
IVW, MR-Egger, Weighted median	FEV1FVC	UKBB	IMT	CHARGE	rs79898473	RASGEF1C	C	T	TRUE		NA	TRUE	-0.405022633202569	0.0442775820972231	83.6740502854448	0.882307948830391	0.357739142295829	NA	NA	NA	NA	NA	NA
IVW, MR-Egger, Weighted median	FEV1FVC	UKBB	IMT	CHARGE	rs12202314	NA	C	T	TRUE		NA	TRUE	-0.303071308683525	0.0447018929619439	45.9661171917934	0.481258881180213	0.327829553517039	NA	NA	NA	NA	NA	NA
IVW, MR-Egger, Weighted median	FEV1FVC	UKBB	IMT	CHARGE	rs4721457	NA	C	T	TRUE		NA	TRUE	0.305698605192167	0.058308751930775	27.4864987753962	-0.200524533825089	0.367882398182657	NA	NA	NA	NA	NA	NA
IVW, MR-Egger, Weighted median	FEV1FVC	UKBB	IMT	CHARGE	rs193686	MET	C	T	TRUE		NA	TRUE	0.182077758040722	0.0446253032898693	16.6475923548345	-0.36094416088516	0.297095121665787	NA	NA	NA	NA	NA	NA
IVW, MR-Egger, Weighted median	FEV1FVC	UKBB	IMT	CHARGE	rs330939	NA	G	T	TRUE		NA	TRUE	0.350917782244217	0.0433569857325665	65.5077358246317	1.16304229618552	0.302664665334575	NA	NA	NA	NA	NA	NA
IVW, MR-Egger, Weighted median	FEV1FVC	UKBB	IMT	CHARGE	rs72743974	NA	G	A	TRUE		NA	TRUE	-0.302989260221129	0.0557093158630933	29.5800442394552	-0.280734347355124	0.391120984924866	NA	NA	NA	NA	NA	NA
IVW, MR-Egger, Weighted median	FEV1FVC	UKBB	IMT	CHARGE	rs57649467	NA	A	G	TRUE		NA	TRUE	-0.277650251036459	0.0428347886955971	42.0148563698852	-0.240629440590107	0.326992766144653	NA	NA	NA	NA	NA	NA
IVW, MR-Egger, Weighted median	FEV1FVC	UKBB	IMT	CHARGE	rs1274475	PARD3	A	G	TRUE		NA	TRUE	-0.197773454325901	0.0431686300071457	20.9893730135722	0.120314720295053	0.320310340687951	NA	NA	NA	NA	NA	NA
IVW, MR-Egger, Weighted median	FEV1FVC	UKBB	IMT	CHARGE	rs10836366	SLC1A2	C	T	TRUE		NA	TRUE	0.286347388050447	0.0480092032936623	35.5743893581324	0.120314720295053	0.367240116278575	NA	NA	NA	NA	NA	NA
IVW, MR-Egger, Weighted median	FEV1FVC	UKBB	IMT	CHARGE	rs10841302	NA	G	C	TRUE		NA	FALSE	NA	NA	NA	NA	NA	NA	NA	NA	NA	NA	NA
IVW, MR-Egger, Weighted median	FEV1FVC	UKBB	IMT	CHARGE	rs1244869	RASSF3	G	T	TRUE		NA	TRUE	0.171853297627791	0.0430910408807326	15.9052965417782	-0.160419627060071	0.323709315720761	NA	NA	NA	NA	NA	NA
IVW, MR-Egger, Weighted median	FEV1FVC	UKBB	IMT	CHARGE	rs9533803	NA	T	C	TRUE		NA	TRUE	0.362919552009605	0.0510138087233674	50.611036698261	0.120314720295053	0.437474450238592	NA	NA	NA	NA	NA	NA
IVW, MR-Egger, Weighted median	FEV1FVC	UKBB	IMT	CHARGE	rs11620380	NA	A	C	TRUE		NA	TRUE	0.41858856088938	0.0679270933978776	37.9742013362335	0.641678508240285	0.472008894986573	NA	NA	NA	NA	NA	NA
IVW, MR-Egger, Weighted median	FEV1FVC	UKBB	IMT	CHARGE	rs9634470	NA	C	T	TRUE		NA	TRUE	-0.313418143505264	0.0470830663027395	44.3117386017289	0.320839254120142	0.387015970818339	NA	NA	NA	NA	NA	NA
IVW, MR-Egger, Weighted median	FEV1FVC	UKBB	IMT	CHARGE	rs1951121	NA	G	T	TRUE		NA	TRUE	0.259454695216148	0.0425655106165336	37.154153709914	-0.120314720295053	0.365910578044225	NA	NA	NA	NA	NA	NA
IVW, MR-Egger, Weighted median	FEV1FVC	UKBB	IMT	CHARGE	rs74053129	NA	A	G	TRUE		NA	TRUE	-0.540170416464683	0.0708315798387053	58.1577684474426	-0.441153974415196	0.499989204451555	NA	NA	NA	NA	NA	NA
IVW, MR-Egger, Weighted median	FEV1FVC	UKBB	IMT	CHARGE	rs79234094	NA	A	G	TRUE		NA	TRUE	-0.31562472343013	0.0475270009036443	44.1022970458424	0.481258881180213	0.30878384889913	NA	NA	NA	NA	NA	NA
IVW, MR-Egger, Weighted median	FEV1FVC	UKBB	IMT	CHARGE	rs35251997	FAM227B	T	A	TRUE		NA	TRUE	-0.619429231139323	0.081806621139643	57.3332394972866	0.0401049067650178	0.663477392298486	NA	NA	NA	NA	NA	NA
IVW, MR-Egger, Weighted median	FEV1FVC	UKBB	IMT	CHARGE	rs62012772	USP3	C	T	TRUE		NA	TRUE	-0.334281147209432	0.0546747813937496	37.3808917274231	0.401049067650178	0.371231961234388	NA	NA	NA	NA	NA	NA
IVW, MR-Egger, Weighted median	FEV1FVC	UKBB	IMT	CHARGE	rs7176074	REC114	T	G	TRUE		NA	TRUE	-0.459661672022478	0.0971220441108952	22.3996357556526	-1.1229373894205	0.633421878896108	NA	NA	NA	NA	NA	NA
IVW, MR-Egger, Weighted median	FEV1FVC	UKBB	IMT	CHARGE	rs56104880	NA	C	T	TRUE		NA	TRUE	0.286981081494059	0.0456965178257425	39.4403101539657	0.802098135300356	0.34842144935563	NA	NA	NA	NA	NA	NA
IVW, MR-Egger, Weighted median	FEV1FVC	UKBB	IMT	CHARGE	rs35420030	FTO	C	T	TRUE		NA	TRUE	-0.5415303260861	0.0938937184036833	33.2638480404399	0.240629440590107	0.663123617383283	NA	NA	NA	NA	NA	NA
IVW, MR-Egger, Weighted median	FEV1FVC	UKBB	IMT	CHARGE	rs12918140	NA	C	G	TRUE		NA	TRUE	0.349549144062971	0.065145496233993	28.7903996055481	-0.160419627060071	0.43852162978266	NA	NA	NA	NA	NA	NA
IVW, MR-Egger, Weighted median	FEV1FVC	UKBB	IMT	CHARGE	rs8082036	NA	G	C	TRUE		NA	FALSE	NA	NA	NA	NA	NA	NA	NA	NA	NA	NA	NA
IVW, MR-Egger, Weighted median	FEV1FVC	UKBB	IMT	CHARGE	rs8068952	BCAS3	G	C	TRUE		NA	TRUE	0.422874283765602	0.0505497641188106	69.9816670473878	-0.280734347355124	0.342860317951599	NA	NA	NA	NA	NA	NA
IVW, MR-Egger, Weighted median	FEV1FVC	UKBB	IMT	CHARGE	rs11653958	NA	G	A	TRUE		NA	TRUE	-0.28462786176406	0.0475827316842487	35.7812969859545	-0.36094416088516	0.332237308607033	NA	NA	NA	NA	NA	NA
IVW, MR-Egger, Weighted median	FEV1FVC	UKBB	IMT	CHARGE	rs996865	NA	T	C	TRUE		NA	TRUE	0.636781608080116	0.0789356585506261	65.0780527387869	-0.481258881180213	0.56639653115338	NA	NA	NA	NA	NA	NA
IVW, MR-Egger, Weighted median	FEV1FVC	UKBB	IMT	CHARGE	rs8089099	NA	A	G	TRUE		NA	TRUE	-0.379222756058908	0.0466711340649941	66.0225163009728	-0.36094416088516	0.360116844921709	NA	NA	NA	NA	NA	NA
IVW, MR-Egger, Weighted median	FEV1FVC	UKBB	IMT	CHARGE	rs1985511	NA	T	C	FALSE	rs62093624	-0.990775	TRUE	-0.163005505671149	0.0421056894781036	14.9872854892825	0.120314720295053	0.251371746169339	NA	NA	NA	NA	NA	NA
IVW, MR-Egger, Weighted median	FEV1FVC	UKBB	IMT	CHARGE	rs12627254	NA	T	G	TRUE		NA	TRUE	-0.548701710841913	0.0623122436060387	77.540009748929	0.36094416088516	0.41071551495011	NA	NA	NA	NA	NA	NA
IVW, MR-Egger, Weighted median	FEV1	UKBB	Plaque	CHARGE	rs12737805	NA	G	A	TRUE		NA	TRUE	-0.196087360397608	0.0506186169991993	15.0064736619628	-0.0788732344101125	0.476756797805254	NA	NA	NA	NA	NA	NA
IVW, MR-Egger, Weighted median	FEV1	UKBB	Plaque	CHARGE	rs12096239	DHDDS	C	G	TRUE		NA	TRUE	-0.413676809365271	0.0476383471080616	75.4065343448835	-0.433802789255619	0.421769188187309	NA	NA	NA	NA	NA	NA
IVW, MR-Egger, Weighted median	FEV1	UKBB	Plaque	CHARGE	rs4651005	RALGPS2	T	C	TRUE		NA	TRUE	0.255675106354201	0.0444548029205675	33.0780205030369	-0.352609753833444	0.391853857548695	NA	NA	NA	NA	NA	NA
IVW, MR-Egger, Weighted median	FEV1	UKBB	Plaque	CHARGE	rs7424771	RBMS1	A	G	TRUE		NA	TRUE	-0.2133294057745	0.0417202274830585	26.1461718729956	0.0649544283377397	0.366688294176127	NA	NA	NA	NA	NA	NA
IVW, MR-Egger, Weighted median	FEV1	UKBB	Plaque	CHARGE	rs2304340	OSBPL6	A	G	TRUE		NA	TRUE	0.118270783899974	0.0422105572443405	7.85077949623858	-0.113670249591045	0.433809863940264	NA	NA	NA	NA	NA	NA
IVW, MR-Egger, Weighted median	FEV1	UKBB	Plaque	CHARGE	rs4294980	NA	G	A	TRUE		NA	TRUE	0.260871997804147	0.050689878098985	26.4857597070302	0.120629652627231	0.469900038478645	NA	NA	NA	NA	NA	NA
IVW, MR-Egger, Weighted median	FEV1	UKBB	Plaque	CHARGE	rs2974389	NA	A	G	TRUE		NA	TRUE	-0.259254360751749	0.0419420736773057	38.2078273439023	-0.169345473880536	0.372177350266544	NA	NA	NA	NA	NA	NA
IVW, MR-Egger, Weighted median	FEV1	UKBB	Plaque	CHARGE	rs6780171	IGF2BP2	A	T	TRUE		NA	TRUE	-0.183699023043453	0.0446804243032138	16.9035964450022	0.0440762192291805	0.41004824415922	NA	NA	NA	NA	NA	NA
IVW, MR-Egger, Weighted median	FEV1	UKBB	Plaque	CHARGE	rs12331869	NA	A	G	TRUE		NA	TRUE	0.149123558374065	0.0540548880025206	7.6106644181859	-0.00463960202412427	0.500245101624456	NA	NA	NA	NA	NA	NA
IVW, MR-Egger, Weighted median	FEV1	UKBB	Plaque	CHARGE	rs11739847	NA	A	G	TRUE		NA	TRUE	-0.224367056033179	0.0516311117841398	18.8840536330274	-0.644904681353273	0.470307496066765	NA	NA	NA	NA	NA	NA
IVW, MR-Egger, Weighted median	FEV1	UKBB	Plaque	CHARGE	rs4866846	NA	A	G	TRUE		NA	TRUE	-0.36374521443755	0.0583847213883809	38.8146927215853	-0.25053850930271	0.576932689292281	NA	NA	NA	NA	NA	NA
IVW, MR-Egger, Weighted median	FEV1	UKBB	Plaque	CHARGE	rs1800888	ADRB2			FALSE		NA	FALSE	NA	NA	NA	NA	NA	NA	NA	NA	NA	NA	NA
IVW, MR-Egger, Weighted median	FEV1	UKBB	Plaque	CHARGE	rs2894837	DST	G	A	TRUE		NA	TRUE	-0.19020118025292	0.043252527765189	19.3376380841691	-0.0672742293498019	0.429036244947208	NA	NA	NA	NA	NA	NA
IVW, MR-Egger, Weighted median	FEV1	UKBB	Plaque	CHARGE	rs2627237	SLC2A12	G	A	TRUE		NA	TRUE	-0.20940510859681	0.0423494999516587	24.4499497808429	0.396685973062625	0.401377378249028	NA	NA	NA	NA	NA	NA
IVW, MR-Egger, Weighted median	FEV1	UKBB	Plaque	CHARGE	rs1102077	NA	C	A	TRUE		NA	TRUE	-0.434849526844198	0.0485810936125879	80.1204591923331	0.758574930944318	0.433947239661963	NA	NA	NA	NA	NA	NA
IVW, MR-Egger, Weighted median	FEV1	UKBB	Plaque	CHARGE	rs9385988	NA	G	A	TRUE		NA	TRUE	0.367206267112878	0.0463467259497497	62.7743247214906	-0.146147463759914	0.419578357247611	NA	NA	NA	NA	NA	NA
IVW, MR-Egger, Weighted median	FEV1	UKBB	Plaque	CHARGE	rs559233	SKAP2	T	C	TRUE		NA	TRUE	-0.178902689339815	0.0417339809048729	18.3761324393875	0.429163187231495	0.382528500477846	NA	NA	NA	NA	NA	NA
IVW, MR-Egger, Weighted median	FEV1	UKBB	Plaque	CHARGE	rs1513272	JAZF1	C	T	TRUE		NA	TRUE	-0.041032731786597	0.0414293815742791	0.980943427743944	0.322452340676637	0.36892445616288	NA	NA	NA	NA	NA	NA
IVW, MR-Egger, Weighted median	FEV1	UKBB	Plaque	CHARGE	rs12707691	NA	G	C	TRUE		NA	TRUE	0.187029921013416	0.043885932862695	18.1623279011442	0.127589055663417	0.395505266093694	NA	NA	NA	NA	NA	NA
IVW, MR-Egger, Weighted median	FEV1	UKBB	Plaque	CHARGE	rs4128298	NA	C	T	TRUE		NA	TRUE	0.236000230474367	0.0461482614933724	26.1525574328923	0.171665274892598	0.491335011973774	NA	NA	NA	NA	NA	NA
IVW, MR-Egger, Weighted median	FEV1	UKBB	Plaque	CHARGE	rs7465401	NA	C	T	TRUE		NA	TRUE	0.250320966770426	0.0466277594501431	28.8207554441036	0.180944478940846	0.403328506506167	NA	NA	NA	NA	NA	NA
IVW, MR-Egger, Weighted median	FEV1	UKBB	Plaque	CHARGE	rs7041139	NA	T	C	TRUE		NA	TRUE	-0.147922682000683	0.0443309616642976	11.134103137664	0.167025672868474	0.390308123431858	NA	NA	NA	NA	NA	NA
IVW, MR-Egger, Weighted median	FEV1	UKBB	Plaque	CHARGE	rs967497	NA	A	G	TRUE		NA	TRUE	-0.214703201970724	0.0446764786541509	23.0950641122234	-0.568351247955223	0.406339624630914	NA	NA	NA	NA	NA	NA
IVW, MR-Egger, Weighted median	FEV1	UKBB	Plaque	CHARGE	rs11191841	STN1	T	C	TRUE		NA	TRUE	0.169823203342266	0.0414504894133586	16.7855173723511	-0.034797015180932	0.384551446553679	NA	NA	NA	NA	NA	NA
IVW, MR-Egger, Weighted median	FEV1	UKBB	Plaque	CHARGE	rs12811814	NA	T	C	TRUE		NA	TRUE	-0.191494493029296	0.0420253240116046	20.7630159326359	0.0603148263136155	0.399182191987055	NA	NA	NA	NA	NA	NA
IVW, MR-Egger, Weighted median	FEV1	UKBB	Plaque	CHARGE	rs11176001	NA	A	C	TRUE		NA	TRUE	-0.2706394443872	0.0614217302631057	19.4150312309586	-0.997514435186717	0.567741452658749	NA	NA	NA	NA	NA	NA
IVW, MR-Egger, Weighted median	FEV1	UKBB	Plaque	CHARGE	rs2701110	NA	A	C	TRUE		NA	TRUE	0.309752261458733	0.0552649305991371	31.4144683051407	0.459320600388302	0.520687802047905	NA	NA	NA	NA	NA	NA
IVW, MR-Egger, Weighted median	FEV1	UKBB	Plaque	CHARGE	rs2812208	NA	C	G	TRUE		NA	TRUE	1.74385524198093	0.144184621107157	146.279336332369	-1.63777951451587	1.26011041825816	NA	NA	NA	NA	NA	NA
IVW, MR-Egger, Weighted median	FEV1	UKBB	Plaque	CHARGE	rs4885681	NA	C	T	TRUE		NA	TRUE	0.225925193791696	0.0466985803704428	23.4057181180181	0.0649544283377397	0.432063409534636	NA	NA	NA	NA	NA	NA
IVW, MR-Egger, Weighted median	FEV1	UKBB	Plaque	CHARGE	rs2304645	NA	G	C	TRUE		NA	FALSE	NA	NA	NA	NA	NA	NA	NA	NA	NA	NA	NA
IVW, MR-Egger, Weighted median	FEV1	UKBB	Plaque	CHARGE	rs6539952	MTHFSD	A	C	TRUE		NA	TRUE	-0.137686412856468	0.0474211743573784	8.43019384906122	-0.517315625689856	0.443747438647651	NA	NA	NA	NA	NA	NA
IVW, MR-Egger, Weighted median	FEV1	UKBB	Plaque	CHARGE	rs4796334	NA	G	A	TRUE		NA	TRUE	-0.160904418562565	0.0417219686722401	14.8732663512862	-0.443081993303867	0.376453892662734	NA	NA	NA	NA	NA	NA
IVW, MR-Egger, Weighted median	FEV1	UKBB	Plaque	CHARGE	rs4968200	NA	C	G	TRUE		NA	TRUE	-0.0373073853728227	0.0591690299444884	0.397558211452853	0.617067069208527	0.553364981400713	NA	NA	NA	NA	NA	NA
IVW, MR-Egger, Weighted median	FEV1	UKBB	Plaque	CHARGE	rs9807668	NA	T	C	TRUE		NA	TRUE	0.361341336716005	0.0706390025126565	26.1665326480732	-0.605468064148217	0.655287106962404	NA	NA	NA	NA	NA	NA
IVW, MR-Egger, Weighted median	FEV1	UKBB	Plaque	CHARGE	rs11085744	QTRT1	C	T	TRUE		NA	TRUE	-0.285147709707724	0.0419029720786143	46.3073704411194	-0.264457315375083	0.397539504942215	NA	NA	NA	NA	NA	NA
IVW, MR-Egger, Weighted median	FEV1	UKBB	Plaque	CHARGE	rs6032942	NA	C	G	TRUE		NA	TRUE	0.245301776336581	0.0490654338989522	24.9948249017744	-0.0904722394704232	0.448118680479309	NA	NA	NA	NA	NA	NA
IVW, MR-Egger, Weighted median	FEV1	UKBB	Plaque	CHARGE	rs113111175	PPP6R2	T	C	TRUE		NA	TRUE	0.189517203995133	0.0633583818560489	8.94724082214238	0.958077817981661	0.78452052217588	NA	NA	NA	NA	NA	NA
IVW, MR-Egger, Weighted median	FVC	UKBB	Plaque	CHARGE	rs9438626	DHDDS	C	G	TRUE		NA	TRUE	0.227562315875191	0.0508540355198954	20.0239543113264	0.911681797740419	0.454166695493712	NA	NA	NA	NA	NA	NA
IVW, MR-Egger, Weighted median	FVC	UKBB	Plaque	CHARGE	rs2146098	HMCN1	G	A	TRUE		NA	TRUE	0.215025198734071	0.0432793484557885	24.6840994364209	-0.860646175475052	0.386985217456862	NA	NA	NA	NA	NA	NA
IVW, MR-Egger, Weighted median	FVC	UKBB	Plaque	CHARGE	rs17009288	NA	C	A	TRUE		NA	TRUE	0.27403702599247	0.0455811691437682	36.1449451706387	0.269096917399207	0.40518033436633	NA	NA	NA	NA	NA	NA
IVW, MR-Egger, Weighted median	FVC	UKBB	Plaque	CHARGE	rs6751968	NA	A	C	TRUE		NA	TRUE	0.182053314020089	0.0543414608262529	11.223661494767	-0.167025672868474	0.477873471780555	NA	NA	NA	NA	NA	NA
IVW, MR-Egger, Weighted median	FVC	UKBB	Plaque	CHARGE	rs13430465	NA	T	C	TRUE		NA	TRUE	0.441409151503509	0.077160074336712	32.7263364617037	-0.633305676292962	0.737663036815596	NA	NA	NA	NA	NA	NA
IVW, MR-Egger, Weighted median	FVC	UKBB	Plaque	CHARGE	rs13009582	ATAD2B	A	G	TRUE		NA	TRUE	0.36995669139721	0.0415977147175911	79.0975131410695	0.607787865160279	0.377832428195313	NA	NA	NA	NA	NA	NA
IVW, MR-Egger, Weighted median	FVC	UKBB	Plaque	CHARGE	rs732990	CIB4	C	G	TRUE		NA	FALSE	NA	NA	NA	NA	NA	NA	NA	NA	NA	NA	NA
IVW, MR-Egger, Weighted median	FVC	UKBB	Plaque	CHARGE	rs4952564	NA	G	A	TRUE		NA	TRUE	0.237476834167212	0.0443402327850581	28.6844524181077	-0.807290752197622	0.404279362685936	NA	NA	NA	NA	NA	NA
IVW, MR-Egger, Weighted median	FVC	UKBB	Plaque	CHARGE	rs1249096	NA	G	A	TRUE		NA	TRUE	0.344102794799361	0.0418701914581963	67.5408475843385	0.292294927519829	0.380519639183948	NA	NA	NA	NA	NA	NA
IVW, MR-Egger, Weighted median	FVC	UKBB	Plaque	CHARGE	rs12997625	KIAA2012	C	T	TRUE		NA	TRUE	-0.259259353190201	0.0415660177358162	38.9038004774659	-0.148467264771977	0.37286786304899	NA	NA	NA	NA	NA	NA
IVW, MR-Egger, Weighted median	FVC	UKBB	Plaque	CHARGE	rs4674407	ASIC4	T	C	TRUE		NA	TRUE	-0.113059256398418	0.04176063830988	7.32956149685874	-0.359569156869631	0.383778095030245	NA	NA	NA	NA	NA	NA
IVW, MR-Egger, Weighted median	FVC	UKBB	Plaque	CHARGE	rs6431620	NA	G	T	TRUE		NA	TRUE	-0.107005624162642	0.0509590469934669	4.40930980610703	-0.243579106266524	0.489694894376631	NA	NA	NA	NA	NA	NA
IVW, MR-Egger, Weighted median	FVC	UKBB	Plaque	CHARGE	rs6437219	NA			TRUE		NA	FALSE	NA	NA	NA	NA	NA	NA	NA	NA	NA	NA	NA
IVW, MR-Egger, Weighted median	FVC	UKBB	Plaque	CHARGE	rs6733504	NA	G	A	TRUE		NA	TRUE	-0.416481157988571	0.0416039987165237	100.21219341736	0.278376121447456	0.417089056135154	NA	NA	NA	NA	NA	NA
IVW, MR-Egger, Weighted median	FVC	UKBB	Plaque	CHARGE	rs73048404	NA	G	T	TRUE		NA	TRUE	-0.171675411521619	0.0582305049900119	8.6919072091927	-1.6911349377933	0.541504686654938	NA	NA	NA	NA	NA	NA
IVW, MR-Egger, Weighted median	FVC	UKBB	Plaque	CHARGE	rs35480566	FOXP1	G	A	TRUE		NA	TRUE	0.271272296693495	0.0418170343644917	42.0827807260774	-0.503396819617483	0.376061370343492	NA	NA	NA	NA	NA	NA
IVW, MR-Egger, Weighted median	FVC	UKBB	Plaque	CHARGE	rs1610265	COL8A1	T	C	TRUE		NA	TRUE	-0.36181609957245	0.0773395641465231	21.8862993325862	-0.429163187231495	0.730549887828967	NA	NA	NA	NA	NA	NA
IVW, MR-Egger, Weighted median	FVC	UKBB	Plaque	CHARGE	rs13109426	NA	G	A	TRUE		NA	TRUE	-0.072362787249498	0.0420971033265554	2.95478677390329	-0.433802789255619	0.382144570544931	NA	NA	NA	NA	NA	NA
IVW, MR-Egger, Weighted median	FVC	UKBB	Plaque	CHARGE	rs12198986	NA	A	G	TRUE		NA	TRUE	0.0479823312819551	0.041379336915998	1.34460782935444	0.308533534604264	0.402894629057462	NA	NA	NA	NA	NA	NA
IVW, MR-Egger, Weighted median	FVC	UKBB	Plaque	CHARGE	rs9689096	NA	C	A	TRUE		NA	TRUE	0.893435901911064	0.0857042871693269	108.673012507852	0.672742293498019	0.916852620733662	NA	NA	NA	NA	NA	NA
IVW, MR-Egger, Weighted median	FVC	UKBB	Plaque	CHARGE	rs9357446	NA	G	A	TRUE		NA	TRUE	-0.149451574206775	0.041334418509474	13.0730620672193	-0.0719138313739261	0.376447822091274	NA	NA	NA	NA	NA	NA
IVW, MR-Egger, Weighted median	FVC	UKBB	Plaque	CHARGE	rs9472541	NA	A	T	TRUE		NA	TRUE	-0.124642996229633	0.0462023996256496	7.27791025728374	-0.0835128364342368	0.416285095079111	NA	NA	NA	NA	NA	NA
IVW, MR-Egger, Weighted median	FVC	UKBB	Plaque	CHARGE	rs62454414	HOXA3,HOXA5	G	T	TRUE		NA	TRUE	-0.310261902448916	0.0615695352976651	25.3936512530309	-1.00215403721084	0.567230043531237	NA	NA	NA	NA	NA	NA
IVW, MR-Egger, Weighted median	FVC	UKBB	Plaque	CHARGE	rs17232687	NA	T	C	TRUE		NA	TRUE	0.301264633939967	0.0413942699085087	52.9682774431772	-0.350289952821382	0.377932497762909	NA	NA	NA	NA	NA	NA
IVW, MR-Egger, Weighted median	FVC	UKBB	Plaque	CHARGE	rs7838717	BOP1	T	C	TRUE		NA	TRUE	0.184370451384824	0.0437300232004863	17.7755571670268	-0.66346308944977	0.537649026777689	NA	NA	NA	NA	NA	NA
IVW, MR-Egger, Weighted median	FVC	UKBB	Plaque	CHARGE	rs56196860	FKBP4	A	C	TRUE		NA	TRUE	-0.56203615127726	0.118680940592581	22.4267603923876	-0.925600603812791	1.9036044372128	NA	NA	NA	NA	NA	NA
IVW, MR-Egger, Weighted median	FVC	UKBB	Plaque	CHARGE	rs803765	NA	A	C	TRUE		NA	TRUE	-0.251609836131378	0.0435004985524196	33.4554411580998	0.192543484001157	0.396908793228809	NA	NA	NA	NA	NA	NA
IVW, MR-Egger, Weighted median	FVC	UKBB	Plaque	CHARGE	rs10141786	VRTN	A	G	TRUE		NA	TRUE	-0.33273884878409	0.0424019272380692	61.5794529550563	0.0463960202412427	0.428115107554439	NA	NA	NA	NA	NA	NA
IVW, MR-Egger, Weighted median	FVC	UKBB	Plaque	CHARGE	rs34245505	BMF	G	C	TRUE		NA	TRUE	-0.324812426130377	0.0525974025665368	38.1361349051907	-0.0556752242894912	0.550893130587583	NA	NA	NA	NA	NA	NA
IVW, MR-Egger, Weighted median	FVC	UKBB	Plaque	CHARGE	rs4924525	NA	C	A	TRUE		NA	TRUE	-0.107239479590826	0.0415206729508442	6.67084159420364	0.735376920823696	0.384852448972625	NA	NA	NA	NA	NA	NA
IVW, MR-Egger, Weighted median	FVC	UKBB	Plaque	CHARGE	rs3751837	CLUAP1	T	C	TRUE		NA	TRUE	-0.375687339216448	0.0502415491046371	55.9148386087417	-0.320132539664574	0.455218721160363	NA	NA	NA	NA	NA	NA
IVW, MR-Egger, Weighted median	FVC	UKBB	Plaque	CHARGE	rs11074547	GRIN2A	G	T	TRUE		NA	TRUE	0.191637708923202	0.0470650830612491	16.579227130201	0.176304876916722	0.447349676309029	NA	NA	NA	NA	NA	NA
IVW, MR-Egger, Weighted median	FVC	UKBB	Plaque	CHARGE	rs76219171	TENT4B	A	G	TRUE		NA	TRUE	-0.332669622385367	0.0879357891120072	14.3118231181771	-0.248218708290648	0.932519346357181	NA	NA	NA	NA	NA	NA
IVW, MR-Egger, Weighted median	FVC	UKBB	Plaque	CHARGE	rs1215	CLDN7	G	A	TRUE		NA	TRUE	-0.13506329989732	0.0591498554757374	5.2139557004574	0.433802789255619	0.607942538788869	NA	NA	NA	NA	NA	NA
IVW, MR-Egger, Weighted median	FVC	UKBB	Plaque	CHARGE	rs34351630	NCOR1	T	C	TRUE		NA	TRUE	-0.171453454380716	0.0414893299480263	17.0773168768154	0.127589055663417	0.387099263231123	NA	NA	NA	NA	NA	NA
IVW, MR-Egger, Weighted median	FVC	UKBB	Plaque	CHARGE	rs12945803	NA	C	T	TRUE		NA	TRUE	-0.160361654645422	0.0502351914033802	10.1902522536081	0.27141671841127	0.470466001436609	NA	NA	NA	NA	NA	NA
IVW, MR-Egger, Weighted median	FVC	UKBB	Plaque	CHARGE	rs28519449	NA	T	C	TRUE		NA	TRUE	0.149128157125244	0.0420889339430206	12.5540383354145	0.0927920404824853	0.372734692079895	NA	NA	NA	NA	NA	NA
IVW, MR-Egger, Weighted median	FVC	UKBB	Plaque	CHARGE	rs77672322	DDX5	T	C	TRUE		NA	TRUE	-0.633802293502769	0.128877083240296	24.1855637950514	-2.22236936955552	2.9838959684336	NA	NA	NA	NA	NA	NA
IVW, MR-Egger, Weighted median	FVC	UKBB	Plaque	CHARGE	rs59606152	ASPSCR1	T	C	TRUE		NA	TRUE	0.485493387539906	0.0670231369451766	52.4707337008032	-0.491797814557172	0.981434390353878	NA	NA	NA	NA	NA	NA
IVW, MR-Egger, Weighted median	FVC	UKBB	Plaque	CHARGE	rs303752	NA	A	G	TRUE		NA	TRUE	-0.13233945744009	0.042624325340288	9.63970322439122	-0.774813538028753	0.403618761722438	NA	NA	NA	NA	NA	NA
IVW, MR-Egger, Weighted median	FVC	UKBB	Plaque	CHARGE	rs1668091	NA	C	T	TRUE		NA	TRUE	0.277106784110815	0.0446004742984594	38.6024938263061	-0.419883983183246	0.438961706118103	NA	NA	NA	NA	NA	NA
IVW, MR-Egger, Weighted median	FVC	UKBB	Plaque	CHARGE	rs2202572	NA	A	C	TRUE		NA	TRUE	-0.202516637482425	0.043969914901338	21.2133943585444	0.162386070844349	0.404925194263807	NA	NA	NA	NA	NA	NA
IVW, MR-Egger, Weighted median	FVC	UKBB	Plaque	CHARGE	rs2967516	ZFP82	G	A	TRUE		NA	TRUE	0.178113033937809	0.0454837260229848	15.3348429684713	0.614747268196465	0.413188303470659	NA	NA	NA	NA	NA	NA
IVW, MR-Egger, Weighted median	FEV1FVC	UKBB	Plaque	CHARGE	rs9661802	PHF13	C	A	TRUE		NA	TRUE	0.363155223124998	0.044043470839128	67.9863173806273	-0.28301572347158	0.397345480502058	NA	NA	NA	NA	NA	NA
IVW, MR-Egger, Weighted median	FEV1FVC	UKBB	Plaque	CHARGE	rs1416685	FAF1	C	G	TRUE		NA	TRUE	-0.266873971071115	0.0424069613946573	39.6039155862719	-0.461640401400365	0.380470886175757	NA	NA	NA	NA	NA	NA
IVW, MR-Egger, Weighted median	FEV1FVC	UKBB	Plaque	CHARGE	rs72673461	NA	G	T	TRUE		NA	TRUE	0.789945138830057	0.0953094096515535	68.6945531260105	-0.698260104630702	0.892304834476486	NA	NA	NA	NA	NA	NA
IVW, MR-Egger, Weighted median	FEV1FVC	UKBB	Plaque	CHARGE	rs9661687	NEXN	C	T	TRUE		NA	TRUE	0.329440287928061	0.061199506702662	28.9772771528331	-0.0951118414945475	0.535397151232694	NA	NA	NA	NA	NA	NA
IVW, MR-Egger, Weighted median	FEV1FVC	UKBB	Plaque	CHARGE	rs10874851	NA	A	C	TRUE		NA	TRUE	-0.20212376854486	0.0416218839167576	23.5825794696508	-0.157746468820225	0.390313459826643	NA	NA	NA	NA	NA	NA
IVW, MR-Egger, Weighted median	FEV1FVC	UKBB	Plaque	CHARGE	rs9970286	DENND2D	A	G	TRUE		NA	TRUE	-0.302821671872405	0.0442490990799753	46.8344085500774	-1.03231145036765	0.443711880926899	NA	NA	NA	NA	NA	NA
IVW, MR-Egger, Weighted median	FEV1FVC	UKBB	Plaque	CHARGE	rs141942982	NA	T	G	TRUE		NA	TRUE	0.478974483500949	0.0668802029920029	51.2896328674056	0.436122590267681	0.625136506046807	NA	NA	NA	NA	NA	NA
IVW, MR-Egger, Weighted median	FEV1FVC	UKBB	Plaque	CHARGE	rs17531405	HMCN1	C	G	TRUE		NA	TRUE	-0.365683014051584	0.0544012140951397	45.1848028216176	-0.25053850930271	0.487901432330215	NA	NA	NA	NA	NA	NA
IVW, MR-Egger, Weighted median	FEV1FVC	UKBB	Plaque	CHARGE	rs10919604	NA	G	A	TRUE		NA	TRUE	0.299232488070567	0.0425587033980828	49.4357026104012	-0.867605578511238	0.377888848679721	NA	NA	NA	NA	NA	NA
IVW, MR-Egger, Weighted median	FEV1FVC	UKBB	Plaque	CHARGE	rs4309038	LMOD1	C	G	TRUE		NA	FALSE	NA	NA	NA	NA	NA	NA	NA	NA	NA	NA	NA
IVW, MR-Egger, Weighted median	FEV1FVC	UKBB	Plaque	CHARGE	rs2799098	TGFB2	G	A	TRUE		NA	TRUE	0.453080337911131	0.0542301900485704	69.8020501843712	-0.454680998364178	0.548581020447966	NA	NA	NA	NA	NA	NA
IVW, MR-Egger, Weighted median	FEV1FVC	UKBB	Plaque	CHARGE	rs75128958	NA	A	G	TRUE		NA	TRUE	0.55122077320867	0.0786828617892607	49.0784521334729	0.767854134992566	0.693064448863872	NA	NA	NA	NA	NA	NA
IVW, MR-Egger, Weighted median	FEV1FVC	UKBB	Plaque	CHARGE	rs2544536	NA	T	C	TRUE		NA	TRUE	-0.293799832432765	0.041598402214688	49.8826810981402	0.266777116387145	0.368090883769166	NA	NA	NA	NA	NA	NA
IVW, MR-Egger, Weighted median	FEV1FVC	UKBB	Plaque	CHARGE	rs12470864	NA	A	G	TRUE		NA	TRUE	0.315942443007919	0.0426503513443386	54.8745178884436	0.480198809496862	0.384496015258609	NA	NA	NA	NA	NA	NA
IVW, MR-Egger, Weighted median	FEV1FVC	UKBB	Plaque	CHARGE	rs1406225	NA	T	G	TRUE		NA	TRUE	0.320678559571337	0.0461353720716716	48.3138663308618	-0.317812738652512	0.407460327178939	NA	NA	NA	NA	NA	NA
IVW, MR-Egger, Weighted median	FEV1FVC	UKBB	Plaque	CHARGE	rs2084448	ITGAV	C	T	TRUE		NA	TRUE	0.260530053787127	0.0455592664064697	32.7010888276671	0.603148263136155	0.396796667309758	NA	NA	NA	NA	NA	NA
IVW, MR-Egger, Weighted median	FEV1FVC	UKBB	Plaque	CHARGE	rs985256	SPATS2L	A	C	TRUE		NA	TRUE	0.189779839234161	0.0503501516246539	14.2068757861903	0.171665274892598	0.443802251804881	NA	NA	NA	NA	NA	NA
IVW, MR-Egger, Weighted median	FEV1FVC	UKBB	Plaque	CHARGE	rs6435952	NA	A	T	TRUE		NA	TRUE	0.304893831975899	0.0583548659154139	27.2987729422302	0.682021497546267	0.519105381916421	NA	NA	NA	NA	NA	NA
IVW, MR-Egger, Weighted median	FEV1FVC	UKBB	Plaque	CHARGE	rs586936	NA	A	G	TRUE		NA	TRUE	0.231149721401457	0.0427685778864329	29.2103747979459	0.0185584080964971	0.373772359564688	NA	NA	NA	NA	NA	NA
IVW, MR-Egger, Weighted median	FEV1FVC	UKBB	Plaque	CHARGE	rs1799807	BCHE	C	T	TRUE		NA	TRUE	0.94631554246131	0.148692914805249	40.5033920999892	0.603148263136155	2.08060711532623	NA	NA	NA	NA	NA	NA
IVW, MR-Egger, Weighted median	FEV1FVC	UKBB	Plaque	CHARGE	rs62316310	BTC	A	G	TRUE		NA	TRUE	-0.388911457469512	0.0475102898317675	67.0079167371254	0.0765534333980504	0.428167218462418	NA	NA	NA	NA	NA	NA
IVW, MR-Egger, Weighted median	FEV1FVC	UKBB	Plaque	CHARGE	rs11098196	FRAS1	G	T	TRUE		NA	TRUE	0.244996708714775	0.0416644806492042	34.5770991135619	0.252858310314773	0.370640553253702	NA	NA	NA	NA	NA	NA
IVW, MR-Egger, Weighted median	FEV1FVC	UKBB	Plaque	CHARGE	rs10059661	LOX	G	C	TRUE		NA	TRUE	-0.416933625945731	0.0550352096476707	57.3921632829009	-0.0301574131568077	0.507341177767708	NA	NA	NA	NA	NA	NA
IVW, MR-Egger, Weighted median	FEV1FVC	UKBB	Plaque	CHARGE	rs17163397	NA	G	A	TRUE		NA	TRUE	-0.451853102399121	0.0629569480025169	51.511856739976	0.433802789255619	0.580644774008551	NA	NA	NA	NA	NA	NA
IVW, MR-Egger, Weighted median	FEV1FVC	UKBB	Plaque	CHARGE	rs10059996	NA	T	G	TRUE		NA	TRUE	-0.508435118637049	0.0444604961054306	130.774320532757	0.0811930354221747	0.506728458903028	NA	NA	NA	NA	NA	NA
IVW, MR-Egger, Weighted median	FEV1FVC	UKBB	Plaque	CHARGE	rs79898473	RASGEF1C	C	T	TRUE		NA	TRUE	-0.405022633202569	0.0442775820972231	83.6740502854448	0.0765534333980504	0.458857579004568	NA	NA	NA	NA	NA	NA
IVW, MR-Egger, Weighted median	FEV1FVC	UKBB	Plaque	CHARGE	rs12202314	NA	C	T	TRUE		NA	TRUE	-0.303071308683525	0.0447018929619439	45.9661171917934	-0.487158212533048	0.437507484980516	NA	NA	NA	NA	NA	NA
IVW, MR-Egger, Weighted median	FEV1FVC	UKBB	Plaque	CHARGE	rs4721457	NA	C	T	TRUE		NA	TRUE	0.305698605192167	0.058308751930775	27.4864987753962	-0.213421693109716	0.528248901401016	NA	NA	NA	NA	NA	NA
IVW, MR-Egger, Weighted median	FEV1FVC	UKBB	Plaque	CHARGE	rs193686	MET	C	T	TRUE		NA	TRUE	0.182077758040722	0.0446253032898693	16.6475923548345	0.0115990050603107	0.397139549475461	NA	NA	NA	NA	NA	NA
IVW, MR-Egger, Weighted median	FEV1FVC	UKBB	Plaque	CHARGE	rs330939	NA	G	T	TRUE		NA	TRUE	0.350917782244217	0.0433569857325665	65.5077358246317	0.285335524483642	0.41506444463079	NA	NA	NA	NA	NA	NA
IVW, MR-Egger, Weighted median	FEV1FVC	UKBB	Plaque	CHARGE	rs72743974	NA	G	A	TRUE		NA	TRUE	-0.302989260221129	0.0557093158630933	29.5800442394552	-0.00927920404824853	0.445975872785794	NA	NA	NA	NA	NA	NA
IVW, MR-Egger, Weighted median	FEV1FVC	UKBB	Plaque	CHARGE	rs57649467	NA	A	G	TRUE		NA	TRUE	-0.277650251036459	0.0428347886955971	42.0148563698852	-0.313173136628388	0.38868369736519	NA	NA	NA	NA	NA	NA
IVW, MR-Egger, Weighted median	FEV1FVC	UKBB	Plaque	CHARGE	rs1274475	PARD3	A	G	TRUE		NA	TRUE	-0.197773454325901	0.0431686300071457	20.9893730135722	0.443081993303867	0.400510761530632	NA	NA	NA	NA	NA	NA
IVW, MR-Egger, Weighted median	FEV1FVC	UKBB	Plaque	CHARGE	rs10836366	SLC1A2	C	T	TRUE		NA	TRUE	0.286347388050447	0.0480092032936623	35.5743893581324	-0.171665274892598	0.427195502055803	NA	NA	NA	NA	NA	NA
IVW, MR-Egger, Weighted median	FEV1FVC	UKBB	Plaque	CHARGE	rs10841302	NA	G	C	TRUE		NA	FALSE	NA	NA	NA	NA	NA	NA	NA	NA	NA	NA	NA
IVW, MR-Egger, Weighted median	FEV1FVC	UKBB	Plaque	CHARGE	rs1244869	RASSF3	G	T	TRUE		NA	TRUE	0.171853297627791	0.0430910408807326	15.9052965417782	-0.719138313739261	0.393359324544561	NA	NA	NA	NA	NA	NA
IVW, MR-Egger, Weighted median	FEV1FVC	UKBB	Plaque	CHARGE	rs9533803	NA	T	C	TRUE		NA	TRUE	0.362919552009605	0.0510138087233674	50.611036698261	-0.443081993303867	0.464847167265201	NA	NA	NA	NA	NA	NA
IVW, MR-Egger, Weighted median	FEV1FVC	UKBB	Plaque	CHARGE	rs11620380	NA	A	C	TRUE		NA	TRUE	0.41858856088938	0.0679270933978776	37.9742013362335	0.146147463759914	0.604301326016053	NA	NA	NA	NA	NA	NA
IVW, MR-Egger, Weighted median	FEV1FVC	UKBB	Plaque	CHARGE	rs9634470	NA	C	T	TRUE		NA	TRUE	-0.313418143505264	0.0470830663027395	44.3117386017289	0.0742336323859883	0.473036530056378	NA	NA	NA	NA	NA	NA
IVW, MR-Egger, Weighted median	FEV1FVC	UKBB	Plaque	CHARGE	rs1951121	NA	G	T	TRUE		NA	TRUE	0.259454695216148	0.0425655106165336	37.154153709914	-0.264457315375083	0.387552555819684	NA	NA	NA	NA	NA	NA
IVW, MR-Egger, Weighted median	FEV1FVC	UKBB	Plaque	CHARGE	rs74053129	NA	A	G	TRUE		NA	TRUE	-0.540170416464683	0.0708315798387053	58.1577684474426	-0.134548458699604	0.632341491891181	NA	NA	NA	NA	NA	NA
IVW, MR-Egger, Weighted median	FEV1FVC	UKBB	Plaque	CHARGE	rs79234094	NA	A	G	TRUE		NA	TRUE	-0.31562472343013	0.0475270009036443	44.1022970458424	0.222700897157965	0.423399398447599	NA	NA	NA	NA	NA	NA
IVW, MR-Egger, Weighted median	FEV1FVC	UKBB	Plaque	CHARGE	rs35251997	FAM227B	T	A	TRUE		NA	TRUE	-0.619429231139323	0.081806621139643	57.3332394972866	-0.712178910703075	0.704697467235616	NA	NA	NA	NA	NA	NA
IVW, MR-Egger, Weighted median	FEV1FVC	UKBB	Plaque	CHARGE	rs62012772	USP3	C	T	TRUE		NA	TRUE	-0.334281147209432	0.0546747813937496	37.3808917274231	-0.661143288437708	0.47842791587986	NA	NA	NA	NA	NA	NA
IVW, MR-Egger, Weighted median	FEV1FVC	UKBB	Plaque	CHARGE	rs7176074	REC114	T	G	TRUE		NA	TRUE	-0.459661672022478	0.0971220441108952	22.3996357556526	0.426843386219432	1.00812145836684	NA	NA	NA	NA	NA	NA
IVW, MR-Egger, Weighted median	FEV1FVC	UKBB	Plaque	CHARGE	rs56104880	NA	C	T	TRUE		NA	TRUE	0.286981081494059	0.0456965178257425	39.4403101539657	-0.0417564182171184	0.482249527121127	NA	NA	NA	NA	NA	NA
IVW, MR-Egger, Weighted median	FEV1FVC	UKBB	Plaque	CHARGE	rs35420030	FTO	C	T	TRUE		NA	TRUE	-0.5415303260861	0.0938937184036833	33.2638480404399	-1.12510349085013	1.09118186551417	NA	NA	NA	NA	NA	NA
IVW, MR-Egger, Weighted median	FEV1FVC	UKBB	Plaque	CHARGE	rs12918140	NA	C	G	TRUE		NA	TRUE	0.349549144062971	0.065145496233993	28.7903996055481	-0.299254330556015	0.624860615264525	NA	NA	NA	NA	NA	NA
IVW, MR-Egger, Weighted median	FEV1FVC	UKBB	Plaque	CHARGE	rs8082036	NA	G	C	TRUE		NA	FALSE	NA	NA	NA	NA	NA	NA	NA	NA	NA	NA	NA
IVW, MR-Egger, Weighted median	FEV1FVC	UKBB	Plaque	CHARGE	rs8068952	BCAS3	G	C	TRUE		NA	TRUE	0.422874283765602	0.0505497641188106	69.9816670473878	0.313173136628388	0.456717903255047	NA	NA	NA	NA	NA	NA
IVW, MR-Egger, Weighted median	FEV1FVC	UKBB	Plaque	CHARGE	rs11653958	NA	G	A	TRUE		NA	TRUE	-0.28462786176406	0.0475827316842487	35.7812969859545	0.600828462124093	0.454310872172381	NA	NA	NA	NA	NA	NA
IVW, MR-Egger, Weighted median	FEV1FVC	UKBB	Plaque	CHARGE	rs996865	NA	T	C	TRUE		NA	TRUE	0.636781608080116	0.0789356585506261	65.0780527387869	0.218061295133841	0.69850043546756	NA	NA	NA	NA	NA	NA
IVW, MR-Egger, Weighted median	FEV1FVC	UKBB	Plaque	CHARGE	rs8089099	NA	A	G	TRUE		NA	TRUE	-0.379222756058908	0.0466711340649941	66.0225163009728	-0.0394366172050563	0.443849087294546	NA	NA	NA	NA	NA	NA
IVW, MR-Egger, Weighted median	FEV1FVC	UKBB	Plaque	CHARGE	rs1985511	NA	A	T	TRUE		NA	FALSE	NA	NA	NA	NA	NA	NA	NA	NA	NA	NA	NA
IVW, MR-Egger, Weighted median	FEV1FVC	UKBB	Plaque	CHARGE	rs12627254	NA	T	G	TRUE		NA	TRUE	-0.548701710841913	0.0623122436060387	77.540009748929	-0.229660300194151	0.535985471080938	NA	NA	NA	NA	NA	NA
IVW, MR-Egger, Weighted median	FEV1	UKBB	PAD	MVP	rs12737805	NA	G	A	TRUE		NA	TRUE	-0.196087360397608	0.0506186169991993	15.0064736619628	-0.0580219457005198	0.0724475646953043	NA	NA	NA	NA	NA	NA
IVW, MR-Egger, Weighted median	FEV1	UKBB	PAD	MVP	rs12096239	DHDDS	C	G	TRUE		NA	TRUE	-0.413676809365271	0.0476383471080616	75.4065343448835	0.16195136492233	0.0664953331264789	NA	NA	NA	NA	NA	NA
IVW, MR-Egger, Weighted median	FEV1	UKBB	PAD	MVP	rs4651005	RALGPS2	T	C	TRUE		NA	TRUE	0.255675106354201	0.0444548029205675	33.0780205030369	-0.091177343243674	0.0671933062060686	NA	NA	NA	NA	NA	NA
IVW, MR-Egger, Weighted median	FEV1	UKBB	PAD	MVP	rs7424771	RBMS1	A	G	TRUE		NA	TRUE	-0.2133294057745	0.0417202274830585	26.1461718729956	0.0848013052546059	0.0574035913214617	NA	NA	NA	NA	NA	NA
IVW, MR-Egger, Weighted median	FEV1	UKBB	PAD	MVP	rs2304340	OSBPL6	A	G	TRUE		NA	TRUE	0.118270783899974	0.0422105572443405	7.85077949623858	0.0663107950863083	0.0667768691319344	NA	NA	NA	NA	NA	NA
IVW, MR-Egger, Weighted median	FEV1	UKBB	PAD	MVP	rs4294980	NA	G	A	TRUE		NA	TRUE	0.260871997804147	0.050689878098985	26.4857597070302	-0.0497330963147313	0.0658354607457856	NA	NA	NA	NA	NA	NA
IVW, MR-Egger, Weighted median	FEV1	UKBB	PAD	MVP	rs2974389	NA	A	G	TRUE		NA	TRUE	-0.259254360751749	0.0419420736773057	38.2078273439023	-0.0184905101682975	0.0581498896164592	NA	NA	NA	NA	NA	NA
IVW, MR-Egger, Weighted median	FEV1	UKBB	PAD	MVP	rs6780171	IGF2BP2	A	T	TRUE		NA	TRUE	-0.183699023043453	0.0446804243032138	16.9035964450022	0.201482800454552	0.0607115023775034	NA	NA	NA	NA	NA	NA
IVW, MR-Egger, Weighted median	FEV1	UKBB	PAD	MVP	rs12331869	NA	A	G	TRUE		NA	TRUE	0.149123558374065	0.0540548880025206	7.6106644181859	0.0758748520699105	0.0731470835303513	NA	NA	NA	NA	NA	NA
IVW, MR-Egger, Weighted median	FEV1	UKBB	PAD	MVP	rs11739847	NA	A	G	TRUE		NA	TRUE	-0.224367056033179	0.0516311117841398	18.8840536330274	-0.0293297747497133	0.0779721121391275	NA	NA	NA	NA	NA	NA
IVW, MR-Egger, Weighted median	FEV1	UKBB	PAD	MVP	rs4866846	NA	A	G	TRUE		NA	TRUE	-0.36374521443755	0.0583847213883809	38.8146927215853	0.0656731912874015	0.0873601405741452	NA	NA	NA	NA	NA	NA
IVW, MR-Egger, Weighted median	FEV1	UKBB	PAD	MVP	rs1800888	ADRB2	T	C	TRUE		NA	TRUE	-0.784901935033614	0.170463724041478	21.2015130449635	-0.0114768683803226	0.261550808349038	NA	NA	NA	NA	NA	NA
IVW, MR-Egger, Weighted median	FEV1	UKBB	PAD	MVP	rs2894837	DST	C	T	FALSE	rs9464388	0.961569	TRUE	-0.181548017320904	0.0432390524960506	17.6291220088624	0.0159400949726703	0.0586532026104699	NA	NA	NA	NA	NA	NA
IVW, MR-Egger, Weighted median	FEV1	UKBB	PAD	MVP	rs2627237	SLC2A12	G	A	TRUE		NA	TRUE	-0.20940510859681	0.0423494999516587	24.4499497808429	0.0599347570972403	0.0608067275112009	NA	NA	NA	NA	NA	NA
IVW, MR-Egger, Weighted median	FEV1	UKBB	PAD	MVP	rs1102077	NA	C	A	TRUE		NA	TRUE	-0.434849526844198	0.0485810936125879	80.1204591923331	-0.00701364178797492	0.0661803191135163	NA	NA	NA	NA	NA	NA
IVW, MR-Egger, Weighted median	FEV1	UKBB	PAD	MVP	rs9385988	NA	G	A	TRUE		NA	TRUE	0.367206267112878	0.0463467259497497	62.7743247214906	-0.0344306051409678	0.0641221815260936	NA	NA	NA	NA	NA	NA
IVW, MR-Egger, Weighted median	FEV1	UKBB	PAD	MVP	rs559233	SKAP2	T	C	TRUE		NA	TRUE	-0.178902689339815	0.0417339809048729	18.3761324393875	0.0930901546403944	0.0567447812465109	NA	NA	NA	NA	NA	NA
IVW, MR-Egger, Weighted median	FEV1	UKBB	PAD	MVP	rs1513272	JAZF1	C	T	TRUE		NA	TRUE	-0.041032731786597	0.0414293815742791	0.980943427743944	0.0969157774338353	0.0581089979133517	NA	NA	NA	NA	NA	NA
IVW, MR-Egger, Weighted median	FEV1	UKBB	PAD	MVP	rs12707691	NA	G	C	TRUE		NA	TRUE	0.187029921013416	0.043885932862695	18.1623279011442	0.0835260976567923	0.0640921415847176	NA	NA	NA	NA	NA	NA
IVW, MR-Egger, Weighted median	FEV1	UKBB	PAD	MVP	rs4128298	NA	C	T	TRUE		NA	TRUE	0.236000230474367	0.0461482614933724	26.1525574328923	-0.188093120677509	0.0717017530026055	NA	NA	NA	NA	NA	NA
IVW, MR-Egger, Weighted median	FEV1	UKBB	PAD	MVP	rs7465401	NA	C	T	TRUE		NA	TRUE	0.250320966770426	0.0466277594501431	28.8207554441036	0.0497330963147313	0.0649861083442791	NA	NA	NA	NA	NA	NA
IVW, MR-Egger, Weighted median	FEV1	UKBB	PAD	MVP	rs7041139	NA	T	C	TRUE		NA	TRUE	-0.147922682000683	0.0443309616642976	11.134103137664	-0.0994661926294625	0.0626385243139295	NA	NA	NA	NA	NA	NA
IVW, MR-Egger, Weighted median	FEV1	UKBB	PAD	MVP	rs967497	NA	T	C	FALSE	rs913264	-0.983605	TRUE	0.194659908588151	0.0451175110499153	18.6149881225518	0.0465450773201972	0.0678008842304398	NA	NA	NA	NA	NA	NA
IVW, MR-Egger, Weighted median	FEV1	UKBB	PAD	MVP	rs11191841	STN1	T	C	TRUE		NA	TRUE	0.169823203342266	0.0414504894133586	16.7855173723511	-0.0669483988852152	0.0572572021081706	NA	NA	NA	NA	NA	NA
IVW, MR-Egger, Weighted median	FEV1	UKBB	PAD	MVP	rs12811814	NA	T	C	TRUE		NA	TRUE	-0.191494493029296	0.0420253240116046	20.7630159326359	0.00701364178797492	0.0582123759666857	NA	NA	NA	NA	NA	NA
IVW, MR-Egger, Weighted median	FEV1	UKBB	PAD	MVP	rs11176001	NA	A	C	TRUE		NA	TRUE	-0.2706394443872	0.0614217302631057	19.4150312309586	0.150474496542007	0.0991230795500303	NA	NA	NA	NA	NA	NA
IVW, MR-Egger, Weighted median	FEV1	UKBB	PAD	MVP	rs2701110	NA	A	C	TRUE		NA	TRUE	0.309752261458733	0.0552649305991371	31.4144683051407	0.0918149470425808	0.0793271157658853	NA	NA	NA	NA	NA	NA
IVW, MR-Egger, Weighted median	FEV1	UKBB	PAD	MVP	rs2812208	NA	C	G	TRUE		NA	TRUE	1.74385524198093	0.144184621107157	146.279336332369	-0.212322065035968	0.240840644729545	NA	NA	NA	NA	NA	NA
IVW, MR-Egger, Weighted median	FEV1	UKBB	PAD	MVP	rs4885681	NA	C	T	TRUE		NA	TRUE	0.225925193791696	0.0466985803704428	23.4057181180181	0.070774021678656	0.0728352871190197	NA	NA	NA	NA	NA	NA
IVW, MR-Egger, Weighted median	FEV1	UKBB	PAD	MVP	rs2304645	NA	G	C	TRUE		NA	FALSE	NA	NA	NA	NA	NA	NA	NA	NA	NA	NA	NA
IVW, MR-Egger, Weighted median	FEV1	UKBB	PAD	MVP	rs6539952	MTHFSD	A	C	TRUE		NA	TRUE	-0.137686412856468	0.0474211743573784	8.43019384906122	-0.0478202849180108	0.0649977787604538	NA	NA	NA	NA	NA	NA
IVW, MR-Egger, Weighted median	FEV1	UKBB	PAD	MVP	rs4796334	NA	G	C	FALSE	rs12949767	-0.95686	FALSE	NA	NA	NA	NA	NA	NA	NA	NA	NA	NA	NA
IVW, MR-Egger, Weighted median	FEV1	UKBB	PAD	MVP	rs4968200	NA	C	G	TRUE		NA	FALSE	NA	NA	NA	NA	NA	NA	NA	NA	NA	NA	NA
IVW, MR-Egger, Weighted median	FEV1	UKBB	PAD	MVP	rs9807668	NA	T	C	TRUE		NA	TRUE	0.361341336716005	0.0706390025126565	26.1665326480732	0.0682236064830288	0.103234071396979	NA	NA	NA	NA	NA	NA
IVW, MR-Egger, Weighted median	FEV1	UKBB	PAD	MVP	rs11085744	QTRT1	C	T	TRUE		NA	TRUE	-0.285147709707724	0.0419029720786143	46.3073704411194	-0.288834520904785	0.0674223972520387	NA	NA	NA	NA	NA	NA
IVW, MR-Egger, Weighted median	FEV1	UKBB	PAD	MVP	rs6032942	NA	C	G	TRUE		NA	TRUE	0.245301776336581	0.0490654338989522	24.9948249017744	-0.00956405698360217	0.0703100313717967	NA	NA	NA	NA	NA	NA
IVW, MR-Egger, Weighted median	FEV1	UKBB	PAD	MVP	rs113111175	PPP6R2	T	C	TRUE		NA	TRUE	0.189517203995133	0.0633583818560489	8.94724082214238	-0.00701364178797492	0.11675809707453	NA	NA	NA	NA	NA	NA
IVW, MR-Egger, Weighted median	FVC	UKBB	PAD	MVP	rs9438626	DHDDS	C	G	TRUE		NA	TRUE	0.227562315875191	0.0508540355198954	20.0239543113264	-0.182992290286255	0.068249140279198	NA	NA	NA	NA	NA	NA
IVW, MR-Egger, Weighted median	FVC	UKBB	PAD	MVP	rs2146098	HMCN1	G	A	TRUE		NA	TRUE	0.215025198734071	0.0432793484557885	24.6840994364209	-0.0822508900589786	0.0607836691105386	NA	NA	NA	NA	NA	NA
IVW, MR-Egger, Weighted median	FVC	UKBB	PAD	MVP	rs17009288	NA	C	A	TRUE		NA	TRUE	0.27403702599247	0.0455811691437682	36.1449451706387	0.0427194545267563	0.0702644433492706	NA	NA	NA	NA	NA	NA
IVW, MR-Egger, Weighted median	FVC	UKBB	PAD	MVP	rs6751968	NA	A	C	TRUE		NA	TRUE	0.182053314020089	0.0543414608262529	11.223661494767	-0.187455516878602	0.0720067672462777	NA	NA	NA	NA	NA	NA
IVW, MR-Egger, Weighted median	FVC	UKBB	PAD	MVP	rs13430465	NA	T	C	TRUE		NA	TRUE	0.441409151503509	0.077160074336712	32.7263364617037	0.04399466212457	0.105441109039245	NA	NA	NA	NA	NA	NA
IVW, MR-Egger, Weighted median	FVC	UKBB	PAD	MVP	rs13009582	ATAD2B	A	G	TRUE		NA	TRUE	0.36995669139721	0.0415977147175911	79.0975131410695	-0.0580219457005198	0.0592444961520619	NA	NA	NA	NA	NA	NA
IVW, MR-Egger, Weighted median	FVC	UKBB	PAD	MVP	rs732990	CIB4	C	G	TRUE		NA	FALSE	NA	NA	NA	NA	NA	NA	NA	NA	NA	NA	NA
IVW, MR-Egger, Weighted median	FVC	UKBB	PAD	MVP	rs4952564	NA	G	A	TRUE		NA	TRUE	0.237476834167212	0.0443402327850581	28.6844524181077	0.0286921709508065	0.0613292056225599	NA	NA	NA	NA	NA	NA
IVW, MR-Egger, Weighted median	FVC	UKBB	PAD	MVP	rs1249096	NA	G	A	TRUE		NA	TRUE	0.344102794799361	0.0418701914581963	67.5408475843385	-0.0382562279344087	0.0581899572051855	NA	NA	NA	NA	NA	NA
IVW, MR-Egger, Weighted median	FVC	UKBB	PAD	MVP	rs12997625	KIAA2012	C	T	TRUE		NA	TRUE	-0.259259353190201	0.0415660177358162	38.9038004774659	0.0229537367606452	0.0578046564043947	NA	NA	NA	NA	NA	NA
IVW, MR-Egger, Weighted median	FVC	UKBB	PAD	MVP	rs4674407	ASIC4	T	C	TRUE		NA	TRUE	-0.113059256398418	0.04176063830988	7.32956149685874	-0.0191281139672043	0.0578248300310009	NA	NA	NA	NA	NA	NA
IVW, MR-Egger, Weighted median	FVC	UKBB	PAD	MVP	rs6431620	NA	G	T	TRUE		NA	TRUE	-0.107005624162642	0.0509590469934669	4.40930980610703	0.0267793595540861	0.0693531266072291	NA	NA	NA	NA	NA	NA
IVW, MR-Egger, Weighted median	FVC	UKBB	PAD	MVP	rs6437219	NA			FALSE		NA	FALSE	NA	NA	NA	NA	NA	NA	NA	NA	NA	NA	NA
IVW, MR-Egger, Weighted median	FVC	UKBB	PAD	MVP	rs6733504	NA	G	A	TRUE		NA	TRUE	-0.416481157988571	0.0416039987165237	100.21219341736	0.0694988140808424	0.056478923942869	NA	NA	NA	NA	NA	NA
IVW, MR-Egger, Weighted median	FVC	UKBB	PAD	MVP	rs73048404	NA	G	T	TRUE		NA	TRUE	-0.171675411521619	0.0582305049900119	8.6919072091927	0.128158363580269	0.0890278303514409	NA	NA	NA	NA	NA	NA
IVW, MR-Egger, Weighted median	FVC	UKBB	PAD	MVP	rs35480566	FOXP1	G	A	TRUE		NA	TRUE	0.271272296693495	0.0418170343644917	42.0827807260774	-0.176616252297187	0.0603469416575414	NA	NA	NA	NA	NA	NA
IVW, MR-Egger, Weighted median	FVC	UKBB	PAD	MVP	rs1610265	COL8A1	T	C	TRUE		NA	TRUE	-0.36181609957245	0.0773395641465231	21.8862993325862	0.0401690393311291	0.102770656883426	NA	NA	NA	NA	NA	NA
IVW, MR-Egger, Weighted median	FVC	UKBB	PAD	MVP	rs13109426	NA	G	A	TRUE		NA	TRUE	-0.072362787249498	0.0420971033265554	2.95478677390329	-0.0656731912874015	0.0634958361384542	NA	NA	NA	NA	NA	NA
IVW, MR-Egger, Weighted median	FVC	UKBB	PAD	MVP	rs12198986	NA	A	G	TRUE		NA	TRUE	0.0479823312819551	0.041379336915998	1.34460782935444	-0.126245552183549	0.0582565035951967	NA	NA	NA	NA	NA	NA
IVW, MR-Egger, Weighted median	FVC	UKBB	PAD	MVP	rs9689096	NA	C	A	TRUE		NA	TRUE	0.893435901911064	0.0857042871693269	108.673012507852	-0.118594306596667	0.108346706604014	NA	NA	NA	NA	NA	NA
IVW, MR-Egger, Weighted median	FVC	UKBB	PAD	MVP	rs9357446	NA	G	A	TRUE		NA	TRUE	-0.149451574206775	0.041334418509474	13.0730620672193	0.0191281139672043	0.0582442200399388	NA	NA	NA	NA	NA	NA
IVW, MR-Egger, Weighted median	FVC	UKBB	PAD	MVP	rs9472541	NA	A	T	TRUE		NA	TRUE	-0.124642996229633	0.0462023996256496	7.27791025728374	0.10201660782509	0.0663926637176681	NA	NA	NA	NA	NA	NA
IVW, MR-Egger, Weighted median	FVC	UKBB	PAD	MVP	rs62454414	HOXA3,HOXA5	G	T	TRUE		NA	TRUE	-0.310261902448916	0.0615695352976651	25.3936512530309	-0.0503707001136381	0.0887187697250798	NA	NA	NA	NA	NA	NA
IVW, MR-Egger, Weighted median	FVC	UKBB	PAD	MVP	rs17232687	NA	T	C	TRUE		NA	TRUE	0.301264633939967	0.0413942699085087	52.9682774431772	0.20403321565018	0.0608181443909569	NA	NA	NA	NA	NA	NA
IVW, MR-Egger, Weighted median	FVC	UKBB	PAD	MVP	rs7838717	BOP1	T	C	TRUE		NA	TRUE	0.184370451384824	0.0437300232004863	17.7755571670268	-0.00637603798906811	0.0630108407602977	NA	NA	NA	NA	NA	NA
IVW, MR-Egger, Weighted median	FVC	UKBB	PAD	MVP	rs56196860	FKBP4	A	C	TRUE		NA	TRUE	-0.56203615127726	0.118680940592581	22.4267603923876	-0.00828884938578854	0.180634554991726	NA	NA	NA	NA	NA	NA
IVW, MR-Egger, Weighted median	FVC	UKBB	PAD	MVP	rs803765	NA	A	C	TRUE		NA	TRUE	-0.251609836131378	0.0435004985524196	33.4554411580998	0.0172153025704839	0.0641120923069415	NA	NA	NA	NA	NA	NA
IVW, MR-Egger, Weighted median	FVC	UKBB	PAD	MVP	rs10141786	VRTN	A	G	TRUE		NA	TRUE	-0.33273884878409	0.0424019272380692	61.5794529550563	-0.00127520759781362	0.049870469960631	NA	NA	NA	NA	NA	NA
IVW, MR-Egger, Weighted median	FVC	UKBB	PAD	MVP	rs34245505	BMF	G	C	TRUE		NA	TRUE	-0.324812426130377	0.0525974025665368	38.1361349051907	-0.0701364178797492	0.0821260870547823	NA	NA	NA	NA	NA	NA
IVW, MR-Egger, Weighted median	FVC	UKBB	PAD	MVP	rs4924525	NA	A	C	FALSE	rs4924519	0.996146	TRUE	-0.107586909579414	0.0416486237355718	6.67294515722608	0.123057533189015	0.0654591802836482	NA	NA	NA	NA	NA	NA
IVW, MR-Egger, Weighted median	FVC	UKBB	PAD	MVP	rs3751837	CLUAP1	T	C	TRUE		NA	TRUE	-0.375687339216448	0.0502415491046371	55.9148386087417	0.0663107950863083	0.0732463265347513	NA	NA	NA	NA	NA	NA
IVW, MR-Egger, Weighted median	FVC	UKBB	PAD	MVP	rs11074547	GRIN2A	G	T	TRUE		NA	TRUE	0.191637708923202	0.0470650830612491	16.579227130201	-0.148561685145287	0.0637001443083471	NA	NA	NA	NA	NA	NA
IVW, MR-Egger, Weighted median	FVC	UKBB	PAD	MVP	rs76219171	TENT4B	A	G	TRUE		NA	TRUE	-0.332669622385367	0.0879357891120072	14.3118231181771	0.126245552183549	0.142693196121665	NA	NA	NA	NA	NA	NA
IVW, MR-Egger, Weighted median	FVC	UKBB	PAD	MVP	rs1215	CLDN7	G	A	TRUE		NA	TRUE	-0.13506329989732	0.0591498554757374	5.2139557004574	0.29393535129604	0.0853986465789134	NA	NA	NA	NA	NA	NA
IVW, MR-Egger, Weighted median	FVC	UKBB	PAD	MVP	rs34351630	NCOR1	T	C	TRUE		NA	TRUE	-0.171453454380716	0.0414893299480263	17.0773168768154	-0.106479834417437	0.0584739393039881	NA	NA	NA	NA	NA	NA
IVW, MR-Egger, Weighted median	FVC	UKBB	PAD	MVP	rs12945803	NA	C	T	TRUE		NA	TRUE	-0.160361654645422	0.0502351914033802	10.1902522536081	-0.0255041519562724	0.0707536273716144	NA	NA	NA	NA	NA	NA
IVW, MR-Egger, Weighted median	FVC	UKBB	PAD	MVP	rs28519449	NA	T	C	TRUE		NA	TRUE	0.149128157125244	0.0420889339430206	12.5540383354145	0.0994661926294625	0.0601157239909905	NA	NA	NA	NA	NA	NA
IVW, MR-Egger, Weighted median	FVC	UKBB	PAD	MVP	rs77672322	DDX5	T	C	TRUE		NA	TRUE	-0.633802293502769	0.128877083240296	24.1855637950514	0.244202254981309	0.279338206564046	NA	NA	NA	NA	NA	NA
IVW, MR-Egger, Weighted median	FVC	UKBB	PAD	MVP	rs59606152	ASPSCR1	T	C	TRUE		NA	TRUE	0.485493387539906	0.0670231369451766	52.4707337008032	0.138997628161685	0.111125166335898	NA	NA	NA	NA	NA	NA
IVW, MR-Egger, Weighted median	FVC	UKBB	PAD	MVP	rs303752	NA	A	G	TRUE		NA	TRUE	-0.13233945744009	0.042624325340288	9.63970322439122	0.155575326933262	0.065377931259794	NA	NA	NA	NA	NA	NA
IVW, MR-Egger, Weighted median	FVC	UKBB	PAD	MVP	rs1668091	NA	C	T	TRUE		NA	TRUE	0.277106784110815	0.0446004742984594	38.6024938263061	0.000637603798906811	0.041025302211551	NA	NA	NA	NA	NA	NA
IVW, MR-Egger, Weighted median	FVC	UKBB	PAD	MVP	rs2202572	NA	A	C	TRUE		NA	TRUE	-0.202516637482425	0.043969914901338	21.2133943585444	-0.00382562279344087	0.0670494505756286	NA	NA	NA	NA	NA	NA
IVW, MR-Egger, Weighted median	FVC	UKBB	PAD	MVP	rs2967516	ZFP82	G	A	TRUE		NA	TRUE	0.178113033937809	0.0454837260229848	15.3348429684713	0.0057384341901613	0.0690838107123358	NA	NA	NA	NA	NA	NA
IVW, MR-Egger, Weighted median	FEV1FVC	UKBB	PAD	MVP	rs9661802	PHF13	C	A	TRUE		NA	TRUE	0.363155223124998	0.044043470839128	67.9863173806273	-0.143460854754032	0.0606124603848974	NA	NA	NA	NA	NA	NA
IVW, MR-Egger, Weighted median	FEV1FVC	UKBB	PAD	MVP	rs1416685	FAF1	C	T	FALSE	rs3789584	0.953084	TRUE	-0.258449165123805	0.0419457957220633	37.9641247847261	-0.0376186241355019	0.0601060996550679	NA	NA	NA	NA	NA	NA
IVW, MR-Egger, Weighted median	FEV1FVC	UKBB	PAD	MVP	rs72673461	NA	G	T	TRUE		NA	TRUE	0.789945138830057	0.0953094096515535	68.6945531260105	-0.0510083039125449	0.13350067846729	NA	NA	NA	NA	NA	NA
IVW, MR-Egger, Weighted median	FEV1FVC	UKBB	PAD	MVP	rs9661687	NEXN	C	T	TRUE		NA	TRUE	0.329440287928061	0.061199506702662	28.9772771528331	-0.0522835115103585	0.0809962961063988	NA	NA	NA	NA	NA	NA
IVW, MR-Egger, Weighted median	FEV1FVC	UKBB	PAD	MVP	rs10874851	NA	A	C	TRUE		NA	TRUE	-0.20212376854486	0.0416218839167576	23.5825794696508	0.00637603798906811	0.0585618113368961	NA	NA	NA	NA	NA	NA
IVW, MR-Egger, Weighted median	FEV1FVC	UKBB	PAD	MVP	rs9970286	DENND2D	A	G	TRUE		NA	TRUE	-0.302821671872405	0.0442490990799753	46.8344085500774	-0.0376186241355019	0.0726915505775616	NA	NA	NA	NA	NA	NA
IVW, MR-Egger, Weighted median	FEV1FVC	UKBB	PAD	MVP	rs141942982	NA	T	G	TRUE		NA	TRUE	0.478974483500949	0.0668802029920029	51.2896328674056	-0.010201660782509	0.0873254909592555	NA	NA	NA	NA	NA	NA
IVW, MR-Egger, Weighted median	FEV1FVC	UKBB	PAD	MVP	rs17531405	HMCN1	C	G	TRUE		NA	TRUE	-0.365683014051584	0.0544012140951397	45.1848028216176	-0.0408066431300359	0.0847090901518424	NA	NA	NA	NA	NA	NA
IVW, MR-Egger, Weighted median	FEV1FVC	UKBB	PAD	MVP	rs10919604	NA	G	A	TRUE		NA	TRUE	0.299232488070567	0.0425587033980828	49.4357026104012	-0.109030249613065	0.0586149551663102	NA	NA	NA	NA	NA	NA
IVW, MR-Egger, Weighted median	FEV1FVC	UKBB	PAD	MVP	rs4309038	LMOD1	C	G	TRUE		NA	FALSE	NA	NA	NA	NA	NA	NA	NA	NA	NA	NA	NA
IVW, MR-Egger, Weighted median	FEV1FVC	UKBB	PAD	MVP	rs2799098	TGFB2	G	A	TRUE		NA	TRUE	0.453080337911131	0.0542301900485704	69.8020501843712	0.180441875090628	0.0766711456734544	NA	NA	NA	NA	NA	NA
IVW, MR-Egger, Weighted median	FEV1FVC	UKBB	PAD	MVP	rs75128958	NA	A	G	TRUE		NA	TRUE	0.55122077320867	0.0786828617892607	49.0784521334729	0.0554715305048926	0.119966373006363	NA	NA	NA	NA	NA	NA
IVW, MR-Egger, Weighted median	FEV1FVC	UKBB	PAD	MVP	rs2544536	NA	T	C	TRUE		NA	TRUE	-0.293799832432765	0.041598402214688	49.8826810981402	-0.0516459077114517	0.0573459873007235	NA	NA	NA	NA	NA	NA
IVW, MR-Egger, Weighted median	FEV1FVC	UKBB	PAD	MVP	rs12470864	NA	A	G	TRUE		NA	TRUE	0.315942443007919	0.0426503513443386	54.8745178884436	0.04399466212457	0.0651202065953385	NA	NA	NA	NA	NA	NA
IVW, MR-Egger, Weighted median	FEV1FVC	UKBB	PAD	MVP	rs1406225	NA	T	G	TRUE		NA	TRUE	0.320678559571337	0.0461353720716716	48.3138663308618	0.0242289443584588	0.0617747860603818	NA	NA	NA	NA	NA	NA
IVW, MR-Egger, Weighted median	FEV1FVC	UKBB	PAD	MVP	rs2084448	ITGAV	C	T	TRUE		NA	TRUE	0.260530053787127	0.0455592664064697	32.7010888276671	0.0650355874884947	0.0639414017433187	NA	NA	NA	NA	NA	NA
IVW, MR-Egger, Weighted median	FEV1FVC	UKBB	PAD	MVP	rs985256	SPATS2L	A	C	TRUE		NA	TRUE	0.189779839234161	0.0503501516246539	14.2068757861903	0.0561091343037994	0.0710199460655436	NA	NA	NA	NA	NA	NA
IVW, MR-Egger, Weighted median	FEV1FVC	UKBB	PAD	MVP	rs6435952	NA	A	T	TRUE		NA	TRUE	0.304893831975899	0.0583548659154139	27.2987729422302	0.0752372482710037	0.0781688117483685	NA	NA	NA	NA	NA	NA
IVW, MR-Egger, Weighted median	FEV1FVC	UKBB	PAD	MVP	rs586936	NA	A	G	TRUE		NA	TRUE	0.231149721401457	0.0427685778864329	29.2103747979459	0.126245552183549	0.0664042033985157	NA	NA	NA	NA	NA	NA
IVW, MR-Egger, Weighted median	FEV1FVC	UKBB	PAD	MVP	rs1799807	BCHE	C	T	TRUE		NA	TRUE	0.94631554246131	0.148692914805249	40.5033920999892	-0.272894425932115	0.226759000410728	NA	NA	NA	NA	NA	NA
IVW, MR-Egger, Weighted median	FEV1FVC	UKBB	PAD	MVP	rs62316310	BTC	A	G	TRUE		NA	TRUE	-0.388911457469512	0.0475102898317675	67.0079167371254	0.124970344585735	0.0642891460978841	NA	NA	NA	NA	NA	NA
IVW, MR-Egger, Weighted median	FEV1FVC	UKBB	PAD	MVP	rs11098196	FRAS1	G	T	TRUE		NA	TRUE	0.244996708714775	0.0416644806492042	34.5770991135619	-0.033793001342061	0.0589232113541939	NA	NA	NA	NA	NA	NA
IVW, MR-Egger, Weighted median	FEV1FVC	UKBB	PAD	MVP	rs10059661	LOX	G	C	TRUE		NA	TRUE	-0.416933625945731	0.0550352096476707	57.3921632829009	0.2059460270469	0.0780501479533384	NA	NA	NA	NA	NA	NA
IVW, MR-Egger, Weighted median	FEV1FVC	UKBB	PAD	MVP	rs17163397	NA	G	A	TRUE		NA	TRUE	-0.451853102399121	0.0629569480025169	51.511856739976	0.0121144721792294	0.0854045508941995	NA	NA	NA	NA	NA	NA
IVW, MR-Egger, Weighted median	FEV1FVC	UKBB	PAD	MVP	rs10059996	NA			FALSE		NA	FALSE	NA	NA	NA	NA	NA	NA	NA	NA	NA	NA	NA
IVW, MR-Egger, Weighted median	FEV1FVC	UKBB	PAD	MVP	rs79898473	RASGEF1C	C	T	TRUE		NA	TRUE	-0.405022633202569	0.0442775820972231	83.6740502854448	0.0350682089398746	0.0636895646566896	NA	NA	NA	NA	NA	NA
IVW, MR-Egger, Weighted median	FEV1FVC	UKBB	PAD	MVP	rs12202314	NA	C	T	TRUE		NA	TRUE	-0.303071308683525	0.0447018929619439	45.9661171917934	0.100103796428369	0.0676080308418975	NA	NA	NA	NA	NA	NA
IVW, MR-Egger, Weighted median	FEV1FVC	UKBB	PAD	MVP	rs4721457	NA	C	T	TRUE		NA	TRUE	0.305698605192167	0.058308751930775	27.4864987753962	-0.100741400227276	0.0816198189067239	NA	NA	NA	NA	NA	NA
IVW, MR-Egger, Weighted median	FEV1FVC	UKBB	PAD	MVP	rs193686	MET	C	T	TRUE		NA	TRUE	0.182077758040722	0.0446253032898693	16.6475923548345	0.207221234644714	0.0617162752225956	NA	NA	NA	NA	NA	NA
IVW, MR-Egger, Weighted median	FEV1FVC	UKBB	PAD	MVP	rs330939	NA	G	T	TRUE		NA	TRUE	0.350917782244217	0.0433569857325665	65.5077358246317	0.0892645318469536	0.0668531346530875	NA	NA	NA	NA	NA	NA
IVW, MR-Egger, Weighted median	FEV1FVC	UKBB	PAD	MVP	rs72743974	NA	G	A	TRUE		NA	TRUE	-0.302989260221129	0.0557093158630933	29.5800442394552	0.133259193971524	0.0746881823394004	NA	NA	NA	NA	NA	NA
IVW, MR-Egger, Weighted median	FEV1FVC	UKBB	PAD	MVP	rs57649467	NA	A	G	TRUE		NA	TRUE	-0.277650251036459	0.0428347886955971	42.0148563698852	-0.0561091343037994	0.0588531504160421	NA	NA	NA	NA	NA	NA
IVW, MR-Egger, Weighted median	FEV1FVC	UKBB	PAD	MVP	rs1274475	PARD3	G	A	FALSE	rs678188	0.812921	TRUE	-0.164270797704015	0.0424323769407206	14.9873900967008	-0.0363434165376882	0.0624510407119413	NA	NA	NA	NA	NA	NA
IVW, MR-Egger, Weighted median	FEV1FVC	UKBB	PAD	MVP	rs10836366	SLC1A2	C	T	TRUE		NA	TRUE	0.286347388050447	0.0480092032936623	35.5743893581324	0.0599347570972403	0.0655036081282643	NA	NA	NA	NA	NA	NA
IVW, MR-Egger, Weighted median	FEV1FVC	UKBB	PAD	MVP	rs10841302	NA	G	C	TRUE		NA	FALSE	NA	NA	NA	NA	NA	NA	NA	NA	NA	NA	NA
IVW, MR-Egger, Weighted median	FEV1FVC	UKBB	PAD	MVP	rs1244869	RASSF3	G	T	TRUE		NA	TRUE	0.171853297627791	0.0430910408807326	15.9052965417782	-0.00765124558688173	0.0630419918526725	NA	NA	NA	NA	NA	NA
IVW, MR-Egger, Weighted median	FEV1FVC	UKBB	PAD	MVP	rs9533803	NA	T	C	TRUE		NA	TRUE	0.362919552009605	0.0510138087233674	50.611036698261	0.0618475684939607	0.0739559837974469	NA	NA	NA	NA	NA	NA
IVW, MR-Egger, Weighted median	FEV1FVC	UKBB	PAD	MVP	rs11620380	NA	A	C	TRUE		NA	TRUE	0.41858856088938	0.0679270933978776	37.9742013362335	-0.0223161329617384	0.274476856665272	NA	NA	NA	NA	NA	NA
IVW, MR-Egger, Weighted median	FEV1FVC	UKBB	PAD	MVP	rs9634470	NA	C	T	TRUE		NA	TRUE	-0.313418143505264	0.0470830663027395	44.3117386017289	-0.0548339267059858	0.0681431271332544	NA	NA	NA	NA	NA	NA
IVW, MR-Egger, Weighted median	FEV1FVC	UKBB	PAD	MVP	rs1951121	NA	G	T	TRUE		NA	TRUE	0.259454695216148	0.0425655106165336	37.154153709914	0.0420818507278495	0.058987966630248	NA	NA	NA	NA	NA	NA
IVW, MR-Egger, Weighted median	FEV1FVC	UKBB	PAD	MVP	rs74053129	NA	A	G	TRUE		NA	TRUE	-0.540170416464683	0.0708315798387053	58.1577684474426	-0.172153025704839	0.103984473551981	NA	NA	NA	NA	NA	NA
IVW, MR-Egger, Weighted median	FEV1FVC	UKBB	PAD	MVP	rs79234094	NA	A	G	TRUE		NA	TRUE	-0.31562472343013	0.0475270009036443	44.1022970458424	-0.0267793595540861	0.0745956802945152	NA	NA	NA	NA	NA	NA
IVW, MR-Egger, Weighted median	FEV1FVC	UKBB	PAD	MVP	rs35251997	FAM227B	T	A	TRUE		NA	TRUE	-0.619429231139323	0.081806621139643	57.3332394972866	0.0758748520699105	0.123205424810237	NA	NA	NA	NA	NA	NA
IVW, MR-Egger, Weighted median	FEV1FVC	UKBB	PAD	MVP	rs62012772	USP3	C	T	TRUE		NA	TRUE	-0.334281147209432	0.0546747813937496	37.3808917274231	0.0950029660371148	0.0832506365616489	NA	NA	NA	NA	NA	NA
IVW, MR-Egger, Weighted median	FEV1FVC	UKBB	PAD	MVP	rs7176074	REC114	T	G	TRUE		NA	TRUE	-0.459661672022478	0.0971220441108952	22.3996357556526	-0.0446322659234768	0.100855236114876	NA	NA	NA	NA	NA	NA
IVW, MR-Egger, Weighted median	FEV1FVC	UKBB	PAD	MVP	rs56104880	NA	C	T	TRUE		NA	TRUE	0.286981081494059	0.0456965178257425	39.4403101539657	0.0312425861464337	0.0614919463700151	NA	NA	NA	NA	NA	NA
IVW, MR-Egger, Weighted median	FEV1FVC	UKBB	PAD	MVP	rs35420030	FTO	C	T	TRUE		NA	TRUE	-0.5415303260861	0.0938937184036833	33.2638480404399	-0.357695731186721	0.166178845728334	NA	NA	NA	NA	NA	NA
IVW, MR-Egger, Weighted median	FEV1FVC	UKBB	PAD	MVP	rs12918140	NA	C	G	TRUE		NA	TRUE	0.349549144062971	0.065145496233993	28.7903996055481	0.020403321565018	0.0965297779603782	NA	NA	NA	NA	NA	NA
IVW, MR-Egger, Weighted median	FEV1FVC	UKBB	PAD	MVP	rs8082036	NA	G	C	TRUE		NA	FALSE	NA	NA	NA	NA	NA	NA	NA	NA	NA	NA	NA
IVW, MR-Egger, Weighted median	FEV1FVC	UKBB	PAD	MVP	rs8068952	BCAS3	G	C	TRUE		NA	TRUE	0.422874283765602	0.0505497641188106	69.9816670473878	0.143460854754032	0.070900232488288	NA	NA	NA	NA	NA	NA
IVW, MR-Egger, Weighted median	FEV1FVC	UKBB	PAD	MVP	rs11653958	NA	G	A	TRUE		NA	TRUE	-0.28462786176406	0.0475827316842487	35.7812969859545	-0.0312425861464337	0.07932834469416	NA	NA	NA	NA	NA	NA
IVW, MR-Egger, Weighted median	FEV1FVC	UKBB	PAD	MVP	rs996865	NA	T	C	TRUE		NA	TRUE	0.636781608080116	0.0789356585506261	65.0780527387869	0.116681495199946	0.0974769055320074	NA	NA	NA	NA	NA	NA
IVW, MR-Egger, Weighted median	FEV1FVC	UKBB	PAD	MVP	rs8089099	NA	A	G	TRUE		NA	TRUE	-0.379222756058908	0.0466711340649941	66.0225163009728	0.0529211153092653	0.0685185302909181	NA	NA	NA	NA	NA	NA
IVW, MR-Egger, Weighted median	FEV1FVC	UKBB	PAD	MVP	rs1985511	NA	A	T	TRUE		NA	FALSE	NA	NA	NA	NA	NA	NA	NA	NA	NA	NA	NA
IVW, MR-Egger, Weighted median	FEV1FVC	UKBB	PAD	MVP	rs12627254	NA	T	G	TRUE		NA	TRUE	-0.548701710841913	0.0623122436060387	77.540009748929	0.0930901546403944	0.0915239672012209	NA	NA	NA	NA	NA	NA
IVW (never-smokers)	FEV1	UKBB	IMT	UKBB	rs12737805	NA	G	A	TRUE		NA	TRUE	-0.266911998581691	0.0619596366230579	18.5574573145062	-0.000943511481613597	0.00392534263052624	NA	NA	NA	NA	NA	NA
IVW (never-smokers)	FEV1	UKBB	IMT	UKBB	rs12096239	DHDDS	C	G	TRUE		NA	TRUE	-0.326993191362044	0.0584272701665927	31.3217651099038	-0.00607162473001016	0.00368103468131326	NA	NA	NA	NA	NA	NA
IVW (never-smokers)	FEV1	UKBB	IMT	UKBB	rs4651005	RALGPS2	T	C	TRUE		NA	TRUE	0.224951956986812	0.0544795583668103	17.0495293434518	-0.000353183155311051	0.00338347365580057	NA	NA	NA	NA	NA	NA
IVW (never-smokers)	FEV1	UKBB	IMT	UKBB	rs7424771	RBMS1	A	G	TRUE		NA	TRUE	-0.137520329835006	0.0511733401952531	7.22181368884609	0.00409799660972148	0.00319749180955438	NA	NA	NA	NA	NA	NA
IVW (never-smokers)	FEV1	UKBB	IMT	UKBB	rs2304340	OSBPL6	A	G	TRUE		NA	TRUE	0.0938543982547573	0.0517352454447259	3.29106326921502	0.00447845608079262	0.00325746816470401	NA	NA	NA	NA	NA	NA
IVW (never-smokers)	FEV1	UKBB	IMT	UKBB	rs4294980	NA	G	A	TRUE		NA	TRUE	0.267330363706531	0.0620978799859087	18.5328850125794	-0.00105325658872478	0.00387134097960822	NA	NA	NA	NA	NA	NA
IVW (never-smokers)	FEV1	UKBB	IMT	UKBB	rs2974389	NA	A	G	TRUE		NA	TRUE	-0.225306948459606	0.0513768474525843	19.23154906836	0.00553335859837299	0.00322339380676604	NA	NA	NA	NA	NA	NA
IVW (never-smokers)	FEV1	UKBB	IMT	UKBB	rs6780171	IGF2BP2	A	T	TRUE		NA	TRUE	-0.24214354542449	0.0547071445357146	19.5910493960307	0.00134395046080882	0.00344216467005707	NA	NA	NA	NA	NA	NA
IVW (never-smokers)	FEV1	UKBB	IMT	UKBB	rs12331869	NA	A	G	TRUE		NA	TRUE	0.136789799963169	0.0661950743069821	4.27027732996155	-0.000629503156551457	0.00410832933955575	NA	NA	NA	NA	NA	NA
IVW (never-smokers)	FEV1	UKBB	IMT	UKBB	rs11739847	NA	A	G	TRUE		NA	TRUE	-0.214308896742866	0.0632303190905948	11.4876092369595	0.00285801327017212	0.00396561535974903	NA	NA	NA	NA	NA	NA
IVW (never-smokers)	FEV1	UKBB	IMT	UKBB	rs4866846	NA	A	G	TRUE		NA	TRUE	-0.323490311766485	0.0714822783728481	20.479803441341	0.00628417360552477	0.00450399323025067	NA	NA	NA	NA	NA	NA
IVW (never-smokers)	FEV1	UKBB	IMT	UKBB	rs1800888	ADRB2	T	C	TRUE		NA	TRUE	-0.656694616135777	0.210121569998203	9.76754987020503	0.00298501262362424	0.0132697344057456	NA	NA	NA	NA	NA	NA
IVW (never-smokers)	FEV1	UKBB	IMT	UKBB	rs2894837	DST	G	A	TRUE		NA	TRUE	-0.15313673644466	0.0529883730221203	8.35213691406402	0.00250280286479154	0.0033094160535893	NA	NA	NA	NA	NA	NA
IVW (never-smokers)	FEV1	UKBB	IMT	UKBB	rs2627237	SLC2A12	G	A	TRUE		NA	TRUE	-0.21803036592732	0.0520186239648958	17.5677542618962	0.00423238540816665	0.00327615386724742	NA	NA	NA	NA	NA	NA
IVW (never-smokers)	FEV1	UKBB	IMT	UKBB	rs1102077	NA	C	A	TRUE		NA	TRUE	-0.401944912573858	0.059409853050266	45.7737102316215	-0.00876454961248024	0.00370407303754497	NA	NA	NA	NA	NA	NA
IVW (never-smokers)	FEV1	UKBB	IMT	UKBB	rs9385988	NA	G	A	TRUE		NA	TRUE	0.282290011336184	0.0567721870951774	24.7240590210836	-0.000671993542440109	0.00352110043133352	NA	NA	NA	NA	NA	NA
IVW (never-smokers)	FEV1	UKBB	IMT	UKBB	rs559233	SKAP2	T	C	TRUE		NA	TRUE	-0.178514665896155	0.0511413369974825	12.1843859596718	0.00380774007213702	0.00321979212390809	NA	NA	NA	NA	NA	NA
IVW (never-smokers)	FEV1	UKBB	IMT	UKBB	rs1513272	JAZF1	C	T	TRUE		NA	TRUE	-0.0391295168390048	0.0506923961425475	0.595831323254166	-0.00858828011121726	0.00318511069369899	NA	NA	NA	NA	NA	NA
IVW (never-smokers)	FEV1	UKBB	IMT	UKBB	rs12707691	NA	G	C	TRUE		NA	TRUE	0.251667664624484	0.0537572225960707	21.9170043136065	0.00493293926322278	0.00338292632474352	NA	NA	NA	NA	NA	NA
IVW (never-smokers)	FEV1	UKBB	IMT	UKBB	rs4128298	NA	C	T	TRUE		NA	TRUE	0.118062638229997	0.0564949566475736	4.3672254088403	-0.00286137406731182	0.00349117481955618	NA	NA	NA	NA	NA	NA
IVW (never-smokers)	FEV1	UKBB	IMT	UKBB	rs7465401	NA	C	T	TRUE		NA	TRUE	0.212027692822508	0.0571081733939182	13.7844244126274	0.00409900915757767	0.00358330193408643	NA	NA	NA	NA	NA	NA
IVW (never-smokers)	FEV1	UKBB	IMT	UKBB	rs7041139	NA	T	C	TRUE		NA	TRUE	-0.12493719415711	0.0542037480818256	5.31281704149711	-0.00299350079075912	0.00340766074242443	NA	NA	NA	NA	NA	NA
IVW (never-smokers)	FEV1	UKBB	IMT	UKBB	rs967497	NA	A	G	TRUE		NA	TRUE	-0.139664141658154	0.0547454855099445	6.50838461769685	-0.0042001993124826	0.00343658916475723	NA	NA	NA	NA	NA	NA
IVW (never-smokers)	FEV1	UKBB	IMT	UKBB	rs11191841	STN1	T	C	TRUE		NA	TRUE	0.259596797730189	0.0508017752356388	26.1120449338723	-0.00443129720297978	0.00317723795881219	NA	NA	NA	NA	NA	NA
IVW (never-smokers)	FEV1	UKBB	IMT	UKBB	rs12811814	NA	T	C	TRUE		NA	TRUE	-0.186513856593772	0.0514723967928947	13.1302628883897	0.000958816034742076	0.00323699392451141	NA	NA	NA	NA	NA	NA
IVW (never-smokers)	FEV1	UKBB	IMT	UKBB	rs11176001	NA	A	C	TRUE		NA	TRUE	-0.228919989286261	0.0752825797104765	9.24652287722354	0.00148447271403395	0.00473230211569354	NA	NA	NA	NA	NA	NA
IVW (never-smokers)	FEV1	UKBB	IMT	UKBB	rs2701110	NA	A	C	TRUE		NA	TRUE	0.314618000479926	0.067790792129368	21.5390089130526	-0.000844818226634888	0.0042255342093346	NA	NA	NA	NA	NA	NA
IVW (never-smokers)	FEV1	UKBB	IMT	UKBB	rs2812208	NA	C	G	TRUE		NA	TRUE	1.46312433843193	0.176899422386129	68.4084325720745	-0.0176420737134258	0.0106181392229223	NA	NA	NA	NA	NA	NA
IVW (never-smokers)	FEV1	UKBB	IMT	UKBB	rs4885681	NA	C	T	TRUE		NA	TRUE	0.178030699139313	0.0573366061747263	9.64108315776349	0.00422883071888427	0.00360378637315677	NA	NA	NA	NA	NA	NA
IVW (never-smokers)	FEV1	UKBB	IMT	UKBB	rs2304645	NA	G	C	TRUE		NA	FALSE	NA	NA	NA	NA	NA	NA	NA	NA	NA	NA	NA
IVW (never-smokers)	FEV1	UKBB	IMT	UKBB	rs6539952	MTHFSD	A	C	TRUE		NA	TRUE	-0.107218069576808	0.0580981267352288	3.40574170922857	-0.00403310737263958	0.00363656816833591	NA	NA	NA	NA	NA	NA
IVW (never-smokers)	FEV1	UKBB	IMT	UKBB	rs4796334	NA	G	A	TRUE		NA	TRUE	-0.113979246079557	0.0511206252574272	4.97117722096178	0.00593070822942827	0.00322609982335993	NA	NA	NA	NA	NA	NA
IVW (never-smokers)	FEV1	UKBB	IMT	UKBB	rs4968200	NA	C	G	TRUE		NA	TRUE	-0.14841688468714	0.0723391714890619	4.20939384728546	-0.00817330783874998	0.00452227473547891	NA	NA	NA	NA	NA	NA
IVW (never-smokers)	FEV1	UKBB	IMT	UKBB	rs9807668	NA	T	C	TRUE		NA	TRUE	0.332107643124887	0.0864524261051383	14.7571798591193	0.00725147996175887	0.00546338801284277	NA	NA	NA	NA	NA	NA
IVW (never-smokers)	FEV1	UKBB	IMT	UKBB	rs11085744	QTRT1	C	T	TRUE		NA	TRUE	-0.260067149053974	0.0513873300169931	25.612907863291	-5.55016258407149e-05	0.00321161054612139	NA	NA	NA	NA	NA	NA
IVW (never-smokers)	FEV1	UKBB	IMT	UKBB	rs6032942	NA	C	G	TRUE		NA	TRUE	0.267117467844186	0.0600821099706022	19.7657922586194	-0.00285198107017779	0.00376226770873112	NA	NA	NA	NA	NA	NA
IVW (never-smokers)	FEV1	UKBB	IMT	UKBB	rs113111175	PPP6R2	T	C	TRUE		NA	TRUE	0.222146187563769	0.077639555543384	8.18675224540525	-0.0035739276916424	0.00483153643962713	NA	NA	NA	NA	NA	NA
IVW (never-smokers)	FVC	UKBB	IMT	UKBB	rs9438626	DHDDS	C	G	TRUE		NA	TRUE	0.191250796229484	0.0623084524949935	9.42133775434359	-0.00414498313896305	0.00387407092318253	NA	NA	NA	NA	NA	NA
IVW (never-smokers)	FVC	UKBB	IMT	UKBB	rs2146098	HMCN1	G	A	TRUE		NA	TRUE	0.200528239697099	0.0530076524102297	14.3111304827298	0.00368334749082531	0.003302016830947	NA	NA	NA	NA	NA	NA
IVW (never-smokers)	FVC	UKBB	IMT	UKBB	rs17009288	NA	C	A	TRUE		NA	TRUE	0.254771866926984	0.0559114033719622	20.7635760436399	-0.0037691555357447	0.00352954905068895	NA	NA	NA	NA	NA	NA
IVW (never-smokers)	FVC	UKBB	IMT	UKBB	rs6751968	NA	A	C	TRUE		NA	TRUE	0.226276071209674	0.0666606230712335	11.5222825762083	0.000638036565186297	0.00417532020431987	NA	NA	NA	NA	NA	NA
IVW (never-smokers)	FVC	UKBB	IMT	UKBB	rs13430465	NA	T	C	TRUE		NA	TRUE	0.433725622187909	0.0945490419928493	21.0433990982715	-0.00777785404197864	0.00592230888967793	NA	NA	NA	NA	NA	NA
IVW (never-smokers)	FVC	UKBB	IMT	UKBB	rs13009582	ATAD2B	A	G	TRUE		NA	TRUE	0.292861813928887	0.0510643487819319	32.8919711324277	0.00145647899734596	0.00318767408919503	NA	NA	NA	NA	NA	NA
IVW (never-smokers)	FVC	UKBB	IMT	UKBB	rs732990	CIB4	C	G	TRUE		NA	FALSE	NA	NA	NA	NA	NA	NA	NA	NA	NA	NA	NA
IVW (never-smokers)	FVC	UKBB	IMT	UKBB	rs4952564	NA	G	A	TRUE		NA	TRUE	0.279102223378555	0.0544026288319157	26.320056678341	-0.00147925701539599	0.00339572451997252	NA	NA	NA	NA	NA	NA
IVW (never-smokers)	FVC	UKBB	IMT	UKBB	rs1249096	NA	G	A	TRUE		NA	TRUE	0.294712241623587	0.0513640350706607	32.9213839525309	-0.00344417076105001	0.00322553163217377	NA	NA	NA	NA	NA	NA
IVW (never-smokers)	FVC	UKBB	IMT	UKBB	rs12997625	KIAA2012	C	T	TRUE		NA	TRUE	-0.215074657408211	0.0508894236902283	17.8617256439807	0.00447671105150854	0.00318974678601216	NA	NA	NA	NA	NA	NA
IVW (never-smokers)	FVC	UKBB	IMT	UKBB	rs4674407	ASIC4	T	C	TRUE		NA	TRUE	-0.152683415158917	0.051190604853012	8.89617277468214	-0.000680972903003102	0.00319267497518175	NA	NA	NA	NA	NA	NA
IVW (never-smokers)	FVC	UKBB	IMT	UKBB	rs6431620	NA	G	T	TRUE		NA	TRUE	-0.0301200600271028	0.0624195669464286	0.232846740847979	-0.00564898294612151	0.00393048812307608	NA	NA	NA	NA	NA	NA
IVW (never-smokers)	FVC	UKBB	IMT	UKBB	rs6437219	NA			FALSE		NA	FALSE	NA	NA	NA	NA	NA	NA	NA	NA	NA	NA	NA
IVW (never-smokers)	FVC	UKBB	IMT	UKBB	rs6733504	NA	G	A	TRUE		NA	TRUE	-0.380770968095784	0.0510331487915303	55.6702184253642	-0.00206337217570438	0.00320386030756697	NA	NA	NA	NA	NA	NA
IVW (never-smokers)	FVC	UKBB	IMT	UKBB	rs73048404	NA	G	T	TRUE		NA	TRUE	-0.216152096610787	0.0712694699354653	9.19839059642585	-0.00891759514376503	0.00449407187748645	NA	NA	NA	NA	NA	NA
IVW (never-smokers)	FVC	UKBB	IMT	UKBB	rs35480566	FOXP1	G	A	TRUE		NA	TRUE	0.252925393137615	0.0512103764815896	24.3932086264465	-0.00371628761150865	0.00319258534935751	NA	NA	NA	NA	NA	NA
IVW (never-smokers)	FVC	UKBB	IMT	UKBB	rs1610265	COL8A1	T	C	TRUE		NA	TRUE	-0.220878990433466	0.0950183240833253	5.40373552193787	-0.000214478317769932	0.00584245694849376	NA	NA	NA	NA	NA	NA
IVW (never-smokers)	FVC	UKBB	IMT	UKBB	rs13109426	NA	G	A	TRUE		NA	TRUE	-0.0759369265212428	0.0515591786613843	2.16917230101091	-0.000576680473815368	0.00322510437564544	NA	NA	NA	NA	NA	NA
IVW (never-smokers)	FVC	UKBB	IMT	UKBB	rs12198986	NA	A	G	TRUE		NA	TRUE	0.0449814062977938	0.0507809369873385	0.784629510302354	0.000840949001209952	0.00318042657109275	NA	NA	NA	NA	NA	NA
IVW (never-smokers)	FVC	UKBB	IMT	UKBB	rs9689096	NA	C	A	TRUE		NA	TRUE	0.818658075644102	0.105676579365288	60.0133135179333	0.00744851746585947	0.00663651412447293	NA	NA	NA	NA	NA	NA
IVW (never-smokers)	FVC	UKBB	IMT	UKBB	rs9357446	NA	G	A	TRUE		NA	TRUE	-0.160393332858233	0.0506491395880383	10.028326828904	0.000117138214511381	0.00315968512565975	NA	NA	NA	NA	NA	NA
IVW (never-smokers)	FVC	UKBB	IMT	UKBB	rs9472541	NA	A	T	TRUE		NA	TRUE	-0.10932429621825	0.0566611626107091	3.7227375306688	0.00314085881919211	0.00355664180541733	NA	NA	NA	NA	NA	NA
IVW (never-smokers)	FVC	UKBB	IMT	UKBB	rs62454414	HOXA3,HOXA5	G	T	TRUE		NA	TRUE	-0.324299315212131	0.0754503961914139	18.474343486293	-0.00422747347388555	0.00481000500891445	NA	NA	NA	NA	NA	NA
IVW (never-smokers)	FVC	UKBB	IMT	UKBB	rs17232687	NA	T	C	TRUE		NA	TRUE	0.269134428040226	0.0507568659732519	28.1157010569544	-0.000624369323484851	0.00320664217433313	NA	NA	NA	NA	NA	NA
IVW (never-smokers)	FVC	UKBB	IMT	UKBB	rs7838717	BOP1	T	C	TRUE		NA	TRUE	0.159028247042859	0.0536242871974118	8.79479009928507	0.000563952531827325	0.00335132530058685	NA	NA	NA	NA	NA	NA
IVW (never-smokers)	FVC	UKBB	IMT	UKBB	rs56196860	FKBP4	A	C	TRUE		NA	TRUE	-0.591755310439536	0.145409047776807	16.561568572504	-0.00888579683236633	0.00908962117094034	NA	NA	NA	NA	NA	NA
IVW (never-smokers)	FVC	UKBB	IMT	UKBB	rs803765	NA	A	C	TRUE		NA	TRUE	-0.246705900052652	0.0534384038890651	21.3133695758784	0.00415138157967132	0.00338208565098134	NA	NA	NA	NA	NA	NA
IVW (never-smokers)	FVC	UKBB	IMT	UKBB	rs10141786	VRTN	A	G	TRUE		NA	TRUE	-0.229923548877111	0.0520679964968536	19.4995762841123	0.00165966719108365	0.00328997688566717	NA	NA	NA	NA	NA	NA
IVW (never-smokers)	FVC	UKBB	IMT	UKBB	rs34245505	BMF	G	C	TRUE		NA	TRUE	-0.318892349672597	0.0644674027193767	24.468528585166	0.00391868946488993	0.00397143069117347	NA	NA	NA	NA	NA	NA
IVW (never-smokers)	FVC	UKBB	IMT	UKBB	rs4924525	NA	C	A	TRUE		NA	TRUE	-0.0790931314513585	0.0508464342019143	2.41967221385013	-0.00537619824494921	0.00318552526299262	NA	NA	NA	NA	NA	NA
IVW (never-smokers)	FVC	UKBB	IMT	UKBB	rs3751837	CLUAP1	T	C	TRUE		NA	TRUE	-0.394247854414981	0.0616187794359216	40.9366683127789	-0.00536534028495941	0.00387166487506757	NA	NA	NA	NA	NA	NA
IVW (never-smokers)	FVC	UKBB	IMT	UKBB	rs11074547	GRIN2A	G	T	TRUE		NA	TRUE	0.146431895440776	0.0576923576695714	6.44220875040337	0.00130551026634494	0.00358768844248309	NA	NA	NA	NA	NA	NA
IVW (never-smokers)	FVC	UKBB	IMT	UKBB	rs76219171	TENT4B	A	G	TRUE		NA	TRUE	-0.27906268432525	0.107306689833654	6.76316431032387	-0.0100380762927124	0.00656859845774259	NA	NA	NA	NA	NA	NA
IVW (never-smokers)	FVC	UKBB	IMT	UKBB	rs1215	CLDN7	G	A	TRUE		NA	TRUE	-0.131272820098694	0.072336213700837	3.29335149547724	-0.00557987116904358	0.00453739560254588	NA	NA	NA	NA	NA	NA
IVW (never-smokers)	FVC	UKBB	IMT	UKBB	rs34351630	NCOR1	T	C	TRUE		NA	TRUE	-0.187910537006231	0.0508401917901931	13.6611703506526	-0.00294642808723191	0.00315741225010632	NA	NA	NA	NA	NA	NA
IVW (never-smokers)	FVC	UKBB	IMT	UKBB	rs12945803	NA	C	T	TRUE		NA	TRUE	-0.156062224959143	0.0616441514604685	6.40931816491229	0.0101095794062166	0.00386091967005122	NA	NA	NA	NA	NA	NA
IVW (never-smokers)	FVC	UKBB	IMT	UKBB	rs28519449	NA	T	C	TRUE		NA	TRUE	0.199421146204543	0.051569887453019	14.9537477023583	-0.00097418521858478	0.00325108920064071	NA	NA	NA	NA	NA	NA
IVW (never-smokers)	FVC	UKBB	IMT	UKBB	rs77672322	DDX5	T	C	TRUE		NA	TRUE	-0.674449263475431	0.158869091589059	18.0226954898671	0.000660784422236354	0.0100210725901281	NA	NA	NA	NA	NA	NA
IVW (never-smokers)	FVC	UKBB	IMT	UKBB	rs59606152	ASPSCR1	T	C	TRUE		NA	TRUE	0.572772610947541	0.0820676754164887	48.7102345558097	0.00155297480804102	0.00517210378184173	NA	NA	NA	NA	NA	NA
IVW (never-smokers)	FVC	UKBB	IMT	UKBB	rs303752	NA	A	G	TRUE		NA	TRUE	-0.0275310428166553	0.0522147298019628	0.278009254867542	0.000204044550701163	0.00328546272600552	NA	NA	NA	NA	NA	NA
IVW (never-smokers)	FVC	UKBB	IMT	UKBB	rs1668091	NA	C	T	TRUE		NA	TRUE	0.247886140793823	0.0546857632697689	20.5473555622061	0.000270401982174536	0.00343991034628586	NA	NA	NA	NA	NA	NA
IVW (never-smokers)	FVC	UKBB	IMT	UKBB	rs2202572	NA	A	C	TRUE		NA	TRUE	-0.14872733518043	0.0539412433700626	7.60220693789809	-0.00206593155198769	0.00336044852252429	NA	NA	NA	NA	NA	NA
IVW (never-smokers)	FVC	UKBB	IMT	UKBB	rs2967516	ZFP82	G	A	TRUE		NA	TRUE	0.176827344974152	0.055776331622937	10.0507612599345	-0.00707439180478238	0.00349746598232804	NA	NA	NA	NA	NA	NA
IVW (never-smokers)	FEV1FVC	UKBB	IMT	UKBB	rs9661802	PHF13	C	A	TRUE		NA	TRUE	0.375333544448283	0.0538687345363591	48.546867634062	-0.00126640868423882	0.00336384905639714	NA	NA	NA	NA	NA	NA
IVW (never-smokers)	FEV1FVC	UKBB	IMT	UKBB	rs1416685	FAF1	C	G	TRUE		NA	TRUE	-0.317708953970776	0.0518027747532232	37.614289580187	-0.00473891785911935	0.00322950387858977	NA	NA	NA	NA	NA	NA
IVW (never-smokers)	FEV1FVC	UKBB	IMT	UKBB	rs72673461	NA	G	T	TRUE		NA	TRUE	0.749296570606865	0.116713504248147	41.2159460144142	0.0084502935363469	0.00736985533896494	NA	NA	NA	NA	NA	NA
IVW (never-smokers)	FEV1FVC	UKBB	IMT	UKBB	rs9661687	NEXN	C	T	TRUE		NA	TRUE	0.35841946408406	0.0748263790295277	22.9442419253355	-0.00404846793905372	0.0045911603045362	NA	NA	NA	NA	NA	NA
IVW (never-smokers)	FEV1FVC	UKBB	IMT	UKBB	rs10874851	NA	A	C	TRUE		NA	TRUE	-0.219899576921753	0.0508823275099413	18.6773324671838	0.000902391266866514	0.00317165725024258	NA	NA	NA	NA	NA	NA
IVW (never-smokers)	FEV1FVC	UKBB	IMT	UKBB	rs9970286	DENND2D	A	G	TRUE		NA	TRUE	-0.303066396079473	0.0541934462919504	31.2738990324775	-0.00721998326035989	0.00337536483862515	NA	NA	NA	NA	NA	NA
IVW (never-smokers)	FEV1FVC	UKBB	IMT	UKBB	rs141942982	NA	T	G	TRUE		NA	TRUE	0.6132416325036	0.0817365455779134	56.2899293730498	0.0143072796644159	0.00522013323806142	NA	NA	NA	NA	NA	NA
IVW (never-smokers)	FEV1FVC	UKBB	IMT	UKBB	rs17531405	HMCN1	C	G	TRUE		NA	TRUE	-0.382321699828947	0.0666099287910717	32.9442752696784	-0.00126730058809512	0.00420580234119379	NA	NA	NA	NA	NA	NA
IVW (never-smokers)	FEV1FVC	UKBB	IMT	UKBB	rs10919604	NA	G	A	TRUE		NA	TRUE	0.263660275508499	0.0520806342359238	25.6293076479409	-0.00171344209967598	0.00327272415946608	NA	NA	NA	NA	NA	NA
IVW (never-smokers)	FEV1FVC	UKBB	IMT	UKBB	rs4309038	LMOD1	C	G	TRUE		NA	FALSE	NA	NA	NA	NA	NA	NA	NA	NA	NA	NA	NA
IVW (never-smokers)	FEV1FVC	UKBB	IMT	UKBB	rs2799098	TGFB2	G	A	TRUE		NA	TRUE	0.349984742354193	0.0662760906215378	27.8858866063473	9.90454923712352e-05	0.00415257642470683	NA	NA	NA	NA	NA	NA
IVW (never-smokers)	FEV1FVC	UKBB	IMT	UKBB	rs75128958	NA	A	G	TRUE		NA	TRUE	0.39612772906574	0.0962403391361701	16.9416692570701	0.00377867779430718	0.00603375842008722	NA	NA	NA	NA	NA	NA
IVW (never-smokers)	FEV1FVC	UKBB	IMT	UKBB	rs2544536	NA	T	C	TRUE		NA	TRUE	-0.301163541373264	0.050852503908543	35.0735808010968	0.000866351026257516	0.00315309481952186	NA	NA	NA	NA	NA	NA
IVW (never-smokers)	FEV1FVC	UKBB	IMT	UKBB	rs12470864	NA	A	G	TRUE		NA	TRUE	0.362506220672894	0.0521868724899455	48.2512296512774	-0.00156464280631578	0.00325907672858835	NA	NA	NA	NA	NA	NA
IVW (never-smokers)	FEV1FVC	UKBB	IMT	UKBB	rs1406225	NA	T	G	TRUE		NA	TRUE	0.218980387333003	0.0564859590511141	15.0289771972581	0.000914951168997572	0.00354274761782178	NA	NA	NA	NA	NA	NA
IVW (never-smokers)	FEV1FVC	UKBB	IMT	UKBB	rs2084448	ITGAV	C	T	TRUE		NA	TRUE	0.246911517012756	0.0557189286307785	19.6370922882864	-0.00462973503922192	0.00347466385894298	NA	NA	NA	NA	NA	NA
IVW (never-smokers)	FEV1FVC	UKBB	IMT	UKBB	rs985256	SPATS2L	A	C	TRUE		NA	TRUE	0.179012172409196	0.0613881424052911	8.50346918373926	-0.00436694655518309	0.00387635864497672	NA	NA	NA	NA	NA	NA
IVW (never-smokers)	FEV1FVC	UKBB	IMT	UKBB	rs6435952	NA	A	T	TRUE		NA	TRUE	0.413909749239486	0.071312251948564	33.6886035852747	0.00154378647483537	0.00443197604491177	NA	NA	NA	NA	NA	NA
IVW (never-smokers)	FEV1FVC	UKBB	IMT	UKBB	rs586936	NA	A	G	TRUE		NA	TRUE	0.266808003884365	0.0522268407410808	26.0981784304386	0.00293386818510086	0.00326320253027001	NA	NA	NA	NA	NA	NA
IVW (never-smokers)	FEV1FVC	UKBB	IMT	UKBB	rs1799807	BCHE	C	T	TRUE		NA	TRUE	0.858964485281982	0.183178180636884	21.9888710961511	0.0251348847621008	0.0116995500226446	NA	NA	NA	NA	NA	NA
IVW (never-smokers)	FEV1FVC	UKBB	IMT	UKBB	rs62316310	BTC	A	G	TRUE		NA	TRUE	-0.442698899416652	0.0580954398512901	58.0674555589738	-0.00380636128356689	0.00360710051967972	NA	NA	NA	NA	NA	NA
IVW (never-smokers)	FEV1FVC	UKBB	IMT	UKBB	rs11098196	FRAS1	G	T	TRUE		NA	TRUE	0.251523997143357	0.0509960833926737	24.3268124491091	-0.00724518923890763	0.0031832009379767	NA	NA	NA	NA	NA	NA
IVW (never-smokers)	FEV1FVC	UKBB	IMT	UKBB	rs10059661	LOX	G	C	TRUE		NA	TRUE	-0.449601087425706	0.0673194857803854	44.6039300449771	0.00545674965844497	0.00420703722365966	NA	NA	NA	NA	NA	NA
IVW (never-smokers)	FEV1FVC	UKBB	IMT	UKBB	rs17163397	NA	G	A	TRUE		NA	TRUE	-0.386496077008076	0.0768039903635861	25.3234347709904	0.00835351981358067	0.00473765683391066	NA	NA	NA	NA	NA	NA
IVW (never-smokers)	FEV1FVC	UKBB	IMT	UKBB	rs10059996	NA	T	G	TRUE		NA	TRUE	-0.502938881853518	0.0543934898803329	85.4941848490875	-5.31014565501127e-05	0.00341312520398585	NA	NA	NA	NA	NA	NA
IVW (never-smokers)	FEV1FVC	UKBB	IMT	UKBB	rs79898473	RASGEF1C	C	T	TRUE		NA	TRUE	-0.380680053674938	0.0542168648537919	49.3005135083001	0.00470201372129688	0.00339208222146038	NA	NA	NA	NA	NA	NA
IVW (never-smokers)	FEV1FVC	UKBB	IMT	UKBB	rs12202314	NA	C	T	TRUE		NA	TRUE	-0.254020357357411	0.054691075813514	21.5726805582097	0.00135716744186784	0.00341269974354058	NA	NA	NA	NA	NA	NA
IVW (never-smokers)	FEV1FVC	UKBB	IMT	UKBB	rs4721457	NA	C	T	TRUE		NA	TRUE	0.288638756617194	0.0709934569143587	16.529991951907	-0.00335670386113219	0.00440340917342317	NA	NA	NA	NA	NA	NA
IVW (never-smokers)	FEV1FVC	UKBB	IMT	UKBB	rs193686	MET	C	T	TRUE		NA	TRUE	0.2343090309785	0.0545532725233391	18.4474541603546	0.00787719144974246	0.00341421587905958	NA	NA	NA	NA	NA	NA
IVW (never-smokers)	FEV1FVC	UKBB	IMT	UKBB	rs330939	NA	G	T	TRUE		NA	TRUE	0.25402697023215	0.0530591097592861	22.9213260477517	0.00599221512579905	0.00332581315158549	NA	NA	NA	NA	NA	NA
IVW (never-smokers)	FEV1FVC	UKBB	IMT	UKBB	rs72743974	NA	G	A	TRUE		NA	TRUE	-0.286707797193343	0.0681453329983448	17.7013655934061	0.000583104766809332	0.00424871398740871	NA	NA	NA	NA	NA	NA
IVW (never-smokers)	FEV1FVC	UKBB	IMT	UKBB	rs57649467	NA	A	G	TRUE		NA	TRUE	-0.213166017218549	0.0523200254893477	16.5996926925587	-0.00237528646562563	0.00327220930133976	NA	NA	NA	NA	NA	NA
IVW (never-smokers)	FEV1FVC	UKBB	IMT	UKBB	rs1274475	PARD3	A	G	TRUE		NA	TRUE	-0.159344986969169	0.0527773852444873	9.11551205605943	-0.000464817633634745	0.00330473930137614	NA	NA	NA	NA	NA	NA
IVW (never-smokers)	FEV1FVC	UKBB	IMT	UKBB	rs10836366	SLC1A2	C	T	TRUE		NA	TRUE	0.252697782409568	0.0586983874190191	18.5332046229787	0.00236337287063682	0.00365205910576286	NA	NA	NA	NA	NA	NA
IVW (never-smokers)	FEV1FVC	UKBB	IMT	UKBB	rs10841302	NA	G	C	TRUE		NA	FALSE	NA	NA	NA	NA	NA	NA	NA	NA	NA	NA	NA
IVW (never-smokers)	FEV1FVC	UKBB	IMT	UKBB	rs1244869	RASSF3	G	T	TRUE		NA	TRUE	0.0896080897974503	0.0526559008181988	2.89601191962717	-0.00518920004512489	0.00331088447312214	NA	NA	NA	NA	NA	NA
IVW (never-smokers)	FEV1FVC	UKBB	IMT	UKBB	rs9533803	NA	T	C	TRUE		NA	TRUE	0.355764394876266	0.0622872170022555	32.6232413383956	-0.000540676857277764	0.00391466695535764	NA	NA	NA	NA	NA	NA
IVW (never-smokers)	FEV1FVC	UKBB	IMT	UKBB	rs11620380	NA	A	C	TRUE		NA	TRUE	0.332430866358951	0.0827250624783071	16.1483619516801	-0.000153329260120237	0.0051730160873662	NA	NA	NA	NA	NA	NA
IVW (never-smokers)	FEV1FVC	UKBB	IMT	UKBB	rs9634470	NA	C	T	TRUE		NA	TRUE	-0.193006668576057	0.0575236088324575	11.2577702281202	-0.00669205804299871	0.00361896899724563	NA	NA	NA	NA	NA	NA
IVW (never-smokers)	FEV1FVC	UKBB	IMT	UKBB	rs1951121	NA	G	T	TRUE		NA	TRUE	0.186643429858248	0.0520726882022507	12.8471092344874	-0.000293615180367014	0.00327295221330028	NA	NA	NA	NA	NA	NA
IVW (never-smokers)	FEV1FVC	UKBB	IMT	UKBB	rs74053129	NA	A	G	TRUE		NA	TRUE	-0.337841851114312	0.0864463541699235	15.2733228606327	-0.00779750177910304	0.00545687686747565	NA	NA	NA	NA	NA	NA
IVW (never-smokers)	FEV1FVC	UKBB	IMT	UKBB	rs79234094	NA	A	G	TRUE		NA	TRUE	-0.331696837262898	0.0580877204206453	32.6072365525982	0.00431871049879984	0.00364606499481952	NA	NA	NA	NA	NA	NA
IVW (never-smokers)	FEV1FVC	UKBB	IMT	UKBB	rs35251997	FAM227B	T	A	TRUE		NA	TRUE	-0.588193716210144	0.0998903281124664	34.6731965725551	-0.00317896939701345	0.00624912342112819	NA	NA	NA	NA	NA	NA
IVW (never-smokers)	FEV1FVC	UKBB	IMT	UKBB	rs62012772	USP3	C	T	TRUE		NA	TRUE	-0.48143877285765	0.0669708200401538	51.6786182509728	0.00564661315326659	0.00420529948406059	NA	NA	NA	NA	NA	NA
IVW (never-smokers)	FEV1FVC	UKBB	IMT	UKBB	rs7176074	REC114	T	G	TRUE		NA	TRUE	-0.498567771650898	0.119113692481332	17.5196339252233	-0.00580969798882767	0.00743103437634751	NA	NA	NA	NA	NA	NA
IVW (never-smokers)	FEV1FVC	UKBB	IMT	UKBB	rs56104880	NA	C	T	TRUE		NA	TRUE	0.26663441592246	0.0558311918604262	22.8075487923019	-0.00284082150018827	0.00349116576593817	NA	NA	NA	NA	NA	NA
IVW (never-smokers)	FEV1FVC	UKBB	IMT	UKBB	rs35420030	FTO	C	T	TRUE		NA	TRUE	-0.507316604930877	0.115208209968472	19.3906022074806	-0.0108175227062658	0.00733749136400996	NA	NA	NA	NA	NA	NA
IVW (never-smokers)	FEV1FVC	UKBB	IMT	UKBB	rs12918140	NA	C	G	TRUE		NA	TRUE	0.160640779774318	0.0795122745717659	4.08172040563119	-0.000223389600647275	0.00491864339092916	NA	NA	NA	NA	NA	NA
IVW (never-smokers)	FEV1FVC	UKBB	IMT	UKBB	rs8082036	NA	G	C	TRUE		NA	FALSE	NA	NA	NA	NA	NA	NA	NA	NA	NA	NA	NA
IVW (never-smokers)	FEV1FVC	UKBB	IMT	UKBB	rs8068952	BCAS3	G	C	TRUE		NA	TRUE	0.318156976234358	0.0617506680982374	26.5460299164517	-0.00435259853662514	0.00388950868236441	NA	NA	NA	NA	NA	NA
IVW (never-smokers)	FEV1FVC	UKBB	IMT	UKBB	rs11653958	NA	G	A	TRUE		NA	TRUE	-0.315329972283344	0.0580694171187356	29.4873382596343	0.00763045292640283	0.00363513469024971	NA	NA	NA	NA	NA	NA
IVW (never-smokers)	FEV1FVC	UKBB	IMT	UKBB	rs996865	NA	T	C	TRUE		NA	TRUE	0.61832858639674	0.0964965884709962	41.0596015946426	-0.000343189092534726	0.00596474159168122	NA	NA	NA	NA	NA	NA
IVW (never-smokers)	FEV1FVC	UKBB	IMT	UKBB	rs8089099	NA	A	G	TRUE		NA	TRUE	-0.374639192600666	0.057093347358886	43.0581538418768	-0.0023010042314097	0.00359424271225555	NA	NA	NA	NA	NA	NA
IVW (never-smokers)	FEV1FVC	UKBB	IMT	UKBB	rs1985511	NA	A	T	TRUE		NA	FALSE	NA	NA	NA	NA	NA	NA	NA	NA	NA	NA	NA
IVW (never-smokers)	FEV1FVC	UKBB	IMT	UKBB	rs12627254	NA	T	G	TRUE		NA	TRUE	-0.532820809581339	0.0761967847955812	48.8977711620389	-0.00123444448734027	0.004771250690687	NA	NA	NA	NA	NA	NA
IVW, MR-Egger, Weighted median	IMT	CHARGE	FEV1	UKBB	rs201648240	NA			FALSE		NA	FALSE	NA	NA	NA	NA	NA	NA	NA	NA	NA	NA	NA
IVW, MR-Egger, Weighted median	IMT	CHARGE	FEV1	UKBB	rs224904	NA	C	G	TRUE		NA	TRUE	-3.52923179532157	0.647985474436176	29.664007696217	0.0904731919179496	0.0939480484998177	NA	NA	NA	NA	NA	NA
IVW, MR-Egger, Weighted median	IMT	CHARGE	FEV1	UKBB	rs6907215	AIG1	T	C	TRUE		NA	TRUE	-1.60419627060071	0.293703283124741	29.8330325678357	0.0215387709472207	0.042394116572516	NA	NA	NA	NA	NA	NA
IVW, MR-Egger, Weighted median	IMT	CHARGE	FEV1	UKBB	rs13225723	NA	T	G	FALSE	rs2392929	1	TRUE	-2.08545515178092	0.352703529148067	34.9608593238382	0.136390178239768	0.0519352738864973	NA	NA	NA	NA	NA	NA
IVW, MR-Egger, Weighted median	IMT	CHARGE	FEV1	UKBB	rs2912063	MCPH1	A	G	TRUE		NA	TRUE	1.8047208044258	0.313896138712668	33.0558327757085	-0.0812720511141606	0.045745854814188	NA	NA	NA	NA	NA	NA
IVW, MR-Egger, Weighted median	IMT	CHARGE	FEV1	UKBB	rs11785239	PRAG1	T	C	TRUE		NA	TRUE	1.76461589766078	0.300789797494476	34.4170919752796	0.194022150531861	0.0433333008903791	NA	NA	NA	NA	NA	NA
IVW, MR-Egger, Weighted median	IMT	CHARGE	FEV1	UKBB	rs11196033	VTI1A	A	C	TRUE		NA	TRUE	1.68440608413075	0.306481013980002	30.2055293578277	-0.0256869076559543	0.0417497790202484	NA	NA	NA	NA	NA	NA
IVW, MR-Egger, Weighted median	IMT	CHARGE	FEV1	UKBB	rs844396	CBFA2T3	T	C	TRUE		NA	TRUE	-2.04535024501591	0.351637377175474	33.8333740511554	-0.189137364752944	0.0447340842563621	NA	NA	NA	NA	NA	NA
IVW, MR-Egger, Weighted median	IMT	CHARGE	FEV1	UKBB	rs148147734	NA			FALSE		NA	FALSE	NA	NA	NA	NA	NA	NA	NA	NA	NA	NA	NA
IVW, MR-Egger, Weighted median	IMT	CHARGE	FEV1	UKBB	rs200482500	NA			FALSE		NA	FALSE	NA	NA	NA	NA	NA	NA	NA	NA	NA	NA	NA
IVW, MR-Egger, Weighted median	IMT	CHARGE	FEV1	UKBB	rs7412	APOE	T	C	TRUE		NA	TRUE	-4.77248390503712	0.616760074886331	59.8765046259332	0.0162879317000099	0.0759270743030154	NA	NA	NA	NA	NA	NA
IVW, MR-Egger, Weighted median	PAD	MVP	FEV1	UKBB	rs7528419	CELSR2	A	G	TRUE		NA	TRUE	0.394676751523316	0.0681882565450761	33.5014741180919	-0.0272897230092517	0.0497711303696926	NA	NA	NA	NA	NA	NA
IVW, MR-Egger, Weighted median	PAD	MVP	FEV1	UKBB	rs6025	F5	T	C	TRUE		NA	TRUE	1.17510380138525	0.181170875644352	42.0703083934836	-0.163340436527679	0.138712382331109	NA	NA	NA	NA	NA	NA
IVW, MR-Egger, Weighted median	PAD	MVP	FEV1	UKBB	rs118039278	LPA	A	G	TRUE		NA	TRUE	1.2822212396016	0.12132915597613	111.685188163277	-0.0552899844610593	0.0762443847243939	NA	NA	NA	NA	NA	NA
IVW, MR-Egger, Weighted median	PAD	MVP	FEV1	UKBB	rs3130968	NA	T	C	TRUE		NA	TRUE	0.473739622587761	0.0812716075570483	33.9783056763617	-0.310264911624764	0.0548225164253674	NA	NA	NA	NA	NA	NA
IVW, MR-Egger, Weighted median	PAD	MVP	FEV1	UKBB	rs2107595	NA	A	G	TRUE		NA	TRUE	0.449510678229302	0.07677468132051	34.280250043615	-0.0358007782527566	0.0578922077304824	NA	NA	NA	NA	NA	NA
IVW, MR-Egger, Weighted median	PAD	MVP	FEV1	UKBB	rs4722172	NA	A	G	TRUE		NA	TRUE	-0.436758602251166	0.0803032099802332	29.5812909721925	-0.0759452705806968	0.050319234051883	NA	NA	NA	NA	NA	NA
IVW, MR-Egger, Weighted median	PAD	MVP	FEV1	UKBB	rs322	LPL	A	C	TRUE		NA	TRUE	0.330278767833728	0.0628795864323893	27.5893810942462	-0.0646961853312607	0.0466522159792821	NA	NA	NA	NA	NA	NA
IVW, MR-Egger, Weighted median	PAD	MVP	FEV1	UKBB	rs1537372	NA	T	G	TRUE		NA	TRUE	0.682236064830288	0.0616844926797185	122.325599482058	-0.0125392902501937	0.0419519441577576	NA	NA	NA	NA	NA	NA
IVW, MR-Egger, Weighted median	PAD	MVP	FEV1	UKBB	rs7903146	TCF7L2	T	C	TRUE		NA	TRUE	0.36981020336595	0.0614878842353965	36.1725128944026	-0.0576542845272985	0.0456204064419233	NA	NA	NA	NA	NA	NA
IVW, MR-Egger, Weighted median	PAD	MVP	FEV1	UKBB	rs566125	MMP3	T	C	TRUE		NA	TRUE	0.504344604935288	0.0906198000424007	30.9748034911925	0.0674124343456818	0.0624583631061478	NA	NA	NA	NA	NA	NA
IVW, MR-Egger, Weighted median	PAD	MVP	FEV1	UKBB	rs7476	CREB3L1	A	C	TRUE		NA	TRUE	-0.376186241355019	0.0651042984454867	33.3876989172748	0.0987284533221343	0.0449417298853129	NA	NA	NA	NA	NA	NA
IVW, MR-Egger, Weighted median	PAD	MVP	FEV1	UKBB	rs11066301	PTPN11	A	G	TRUE		NA	TRUE	-0.335379598224983	0.0612414994477547	29.9903579448631	-0.0387138530563118	0.041922998605321	NA	NA	NA	NA	NA	NA
IVW, MR-Egger, Weighted median	PAD	MVP	FEV1	UKBB	rs4842266	NA	A	G	TRUE		NA	TRUE	-0.372998222360484	0.0677023965711599	30.3532668026948	0.0423974968399997	0.0451257499748217	NA	NA	NA	NA	NA	NA
IVW, MR-Egger, Weighted median	PAD	MVP	FEV1	UKBB	rs1975514	COL4A1	T	C	TRUE		NA	TRUE	-0.305412219676363	0.0602127230054156	25.7274227696871	0.0139731169839943	0.0428666051861275	NA	NA	NA	NA	NA	NA
IVW, MR-Egger, Weighted median	PAD	MVP	FEV1	UKBB	rs55784307	NA	A	C	TRUE		NA	TRUE	0.392763940126596	0.0802510139755736	23.9531238142497	0.0937557467116339	0.0534441564365753	NA	NA	NA	NA	NA	NA
IVW, MR-Egger, Weighted median	PAD	MVP	FEV1	UKBB	rs10851907	NA	A	G	TRUE		NA	TRUE	0.332829183029355	0.0585192449492088	32.3478462340324	-0.23242894473225	0.0422492108413965	NA	NA	NA	NA	NA	NA
IVW, MR-Egger, Weighted median	PAD	MVP	FEV1	UKBB	rs62084752	NA	C	G	TRUE		NA	TRUE	0.371723014762671	0.0735691337996496	25.5298119612935	-0.0665077263324686	0.0508343579847441	NA	NA	NA	NA	NA	NA
IVW, MR-Egger, Weighted median	PAD	MVP	FEV1	UKBB	rs138294113	NA	T	C	TRUE		NA	TRUE	-0.45779952761509	0.0885094419477729	26.7529375247321	0.101691199411207	0.0640027955996784	NA	NA	NA	NA	NA	NA
IVW, MR-Egger, Weighted median	IMT	CHARGE	FVC	UKBB	rs201648240	NA			FALSE		NA	FALSE	NA	NA	NA	NA	NA	NA	NA	NA	NA	NA	NA
IVW, MR-Egger, Weighted median	IMT	CHARGE	FVC	UKBB	rs224904	NA	C	G	TRUE		NA	TRUE	-3.52923179532157	0.647985474436176	29.664007696217	0.149769150310914	0.0938651275110056	NA	NA	NA	NA	NA	NA
IVW, MR-Egger, Weighted median	IMT	CHARGE	FVC	UKBB	rs6907215	AIG1	T	C	TRUE		NA	TRUE	-1.60419627060071	0.293703283124741	29.8330325678357	-0.020812440844393	0.0423568255955364	NA	NA	NA	NA	NA	NA
IVW, MR-Egger, Weighted median	IMT	CHARGE	FVC	UKBB	rs13225723	NA	T	G	FALSE	rs2392929	1	TRUE	-2.08545515178092	0.352703529148067	34.9608593238382	0.0280003476232355	0.0518898296608118	NA	NA	NA	NA	NA	NA
IVW, MR-Egger, Weighted median	IMT	CHARGE	FVC	UKBB	rs2912063	MCPH1	A	G	TRUE		NA	TRUE	1.8047208044258	0.313896138712668	33.0558327757085	-0.135110676713945	0.0457052897763368	NA	NA	NA	NA	NA	NA
IVW, MR-Egger, Weighted median	IMT	CHARGE	FVC	UKBB	rs11785239	PRAG1	T	C	TRUE		NA	TRUE	1.76461589766078	0.300789797494476	34.4170919752796	0.100000561609425	0.0432957506287812	NA	NA	NA	NA	NA	NA
IVW, MR-Egger, Weighted median	IMT	CHARGE	FVC	UKBB	rs11196033	VTI1A	A	C	TRUE		NA	TRUE	1.68440608413075	0.306481013980002	30.2055293578277	-0.0354149275913947	0.041712875152467	NA	NA	NA	NA	NA	NA
IVW, MR-Egger, Weighted median	IMT	CHARGE	FVC	UKBB	rs844396	CBFA2T3	T	C	TRUE		NA	TRUE	-2.04535024501591	0.351637377175474	33.8333740511554	-0.149209714476238	0.0446949314540419	NA	NA	NA	NA	NA	NA
IVW, MR-Egger, Weighted median	IMT	CHARGE	FVC	UKBB	rs148147734	NA			FALSE		NA	FALSE	NA	NA	NA	NA	NA	NA	NA	NA	NA	NA	NA
IVW, MR-Egger, Weighted median	IMT	CHARGE	FVC	UKBB	rs200482500	NA			FALSE		NA	FALSE	NA	NA	NA	NA	NA	NA	NA	NA	NA	NA	NA
IVW, MR-Egger, Weighted median	IMT	CHARGE	FVC	UKBB	rs7412	APOE	T	C	TRUE		NA	TRUE	-4.77248390503712	0.616760074886331	59.8765046259332	-0.00414017130859047	0.0758602059755054	NA	NA	NA	NA	NA	NA
IVW, MR-Egger, Weighted median	PAD	MVP	FVC	UKBB	rs7528419	CELSR2	A	G	TRUE		NA	TRUE	0.394676751523316	0.0681882565450761	33.5014741180919	-0.081865408469121	0.0497272294255001	NA	NA	NA	NA	NA	NA
IVW, MR-Egger, Weighted median	PAD	MVP	FVC	UKBB	rs6025	F5	T	C	TRUE		NA	TRUE	1.17510380138525	0.181170875644352	42.0703083934836	-0.075530327656039	0.138590523688809	NA	NA	NA	NA	NA	NA
IVW, MR-Egger, Weighted median	PAD	MVP	FVC	UKBB	rs118039278	LPA	A	G	TRUE		NA	TRUE	1.2822212396016	0.12132915597613	111.685188163277	-0.0565053989596564	0.0761771701730469	NA	NA	NA	NA	NA	NA
IVW, MR-Egger, Weighted median	PAD	MVP	FVC	UKBB	rs3130968	NA	T	C	TRUE		NA	TRUE	0.473739622587761	0.0812716075570483	33.9783056763617	-0.0478475561369425	0.0547760640514766	NA	NA	NA	NA	NA	NA
IVW, MR-Egger, Weighted median	PAD	MVP	FVC	UKBB	rs2107595	NA	A	G	TRUE		NA	TRUE	0.449510678229302	0.07677468132051	34.280250043615	-0.0350417540357818	0.0578409534813626	NA	NA	NA	NA	NA	NA
IVW, MR-Egger, Weighted median	PAD	MVP	FVC	UKBB	rs4722172	NA	A	G	TRUE		NA	TRUE	-0.436758602251166	0.0803032099802332	29.5812909721925	-0.130411718568168	0.0502745897357338	NA	NA	NA	NA	NA	NA
IVW, MR-Egger, Weighted median	PAD	MVP	FVC	UKBB	rs322	LPL	A	C	TRUE		NA	TRUE	0.330278767833728	0.0628795864323893	27.5893810942462	-0.0715039472403485	0.0466111798392151	NA	NA	NA	NA	NA	NA
IVW, MR-Egger, Weighted median	PAD	MVP	FVC	UKBB	rs1537372	NA	T	G	TRUE		NA	TRUE	0.682236064830288	0.0616844926797185	122.325599482058	-0.0274880722726899	0.0419148498804473	NA	NA	NA	NA	NA	NA
IVW, MR-Egger, Weighted median	PAD	MVP	FVC	UKBB	rs7903146	TCF7L2	T	C	TRUE		NA	TRUE	0.36981020336595	0.0614878842353965	36.1725128944026	-0.107725795041851	0.0455801010184535	NA	NA	NA	NA	NA	NA
IVW, MR-Egger, Weighted median	PAD	MVP	FVC	UKBB	rs566125	MMP3	T	C	TRUE		NA	TRUE	0.504344604935288	0.0906198000424007	30.9748034911925	0.0342026002837689	0.0624034035969403	NA	NA	NA	NA	NA	NA
IVW, MR-Egger, Weighted median	PAD	MVP	FVC	UKBB	rs7476	CREB3L1	A	C	TRUE		NA	TRUE	-0.376186241355019	0.0651042984454867	33.3876989172748	0.0497874096286412	0.0449023023600301	NA	NA	NA	NA	NA	NA
IVW, MR-Egger, Weighted median	PAD	MVP	FVC	UKBB	rs11066301	PTPN11	A	G	TRUE		NA	TRUE	-0.335379598224983	0.0612414994477547	29.9903579448631	-0.0827618903325759	0.041885947364558	NA	NA	NA	NA	NA	NA
IVW, MR-Egger, Weighted median	PAD	MVP	FVC	UKBB	rs4842266	NA	A	G	TRUE		NA	TRUE	-0.372998222360484	0.0677023965711599	30.3532668026948	0.0409666684364337	0.045085868338164	NA	NA	NA	NA	NA	NA
IVW, MR-Egger, Weighted median	PAD	MVP	FVC	UKBB	rs1975514	COL4A1	T	C	TRUE		NA	TRUE	-0.305412219676363	0.0602127230054156	25.7274227696871	0.0181259590092237	0.0428288645102527	NA	NA	NA	NA	NA	NA
IVW, MR-Egger, Weighted median	PAD	MVP	FVC	UKBB	rs55784307	NA	A	C	TRUE		NA	TRUE	0.392763940126596	0.0802510139755736	23.9531238142497	0.131502034348045	0.0533968706591195	NA	NA	NA	NA	NA	NA
IVW, MR-Egger, Weighted median	PAD	MVP	FVC	UKBB	rs10851907	NA	A	G	TRUE		NA	TRUE	0.332829183029355	0.0585192449492088	32.3478462340324	-0.158290703661143	0.04221264844504	NA	NA	NA	NA	NA	NA
IVW, MR-Egger, Weighted median	PAD	MVP	FVC	UKBB	rs62084752	NA	C	G	TRUE		NA	TRUE	0.371723014762671	0.0735691337996496	25.5298119612935	0.0153438582108192	0.0507898141805756	NA	NA	NA	NA	NA	NA
IVW, MR-Egger, Weighted median	PAD	MVP	FVC	UKBB	rs138294113	NA	T	C	TRUE		NA	TRUE	-0.45779952761509	0.0885094419477729	26.7529375247321	0.0916243836965128	0.0639465339022305	NA	NA	NA	NA	NA	NA
IVW, MR-Egger, Weighted median	IMT	CHARGE	FEV1FVC	UKBB	rs201648240	NA			FALSE		NA	FALSE	NA	NA	NA	NA	NA	NA	NA	NA	NA	NA	NA
IVW, MR-Egger, Weighted median	IMT	CHARGE	FEV1FVC	UKBB	rs224904	NA	C	G	TRUE		NA	TRUE	-3.52923179532157	0.647985474436176	29.664007696217	0.139176711908157	0.0941972794644359	NA	NA	NA	NA	NA	NA
IVW, MR-Egger, Weighted median	IMT	CHARGE	FEV1FVC	UKBB	rs6907215	AIG1	T	C	TRUE		NA	TRUE	-1.60419627060071	0.293703283124741	29.8330325678357	-0.0734447209722937	0.0424987362047842	NA	NA	NA	NA	NA	NA
IVW, MR-Egger, Weighted median	IMT	CHARGE	FEV1FVC	UKBB	rs13225723	NA	T	G	FALSE	rs2392929	1	TRUE	-2.08545515178092	0.352703529148067	34.9608593238382	-0.268050580936115	0.0521025909406482	NA	NA	NA	NA	NA	NA
IVW, MR-Egger, Weighted median	IMT	CHARGE	FEV1FVC	UKBB	rs2912063	MCPH1	A	G	TRUE		NA	TRUE	1.8047208044258	0.313896138712668	33.0558327757085	-0.0736257513031549	0.0458492572690956	NA	NA	NA	NA	NA	NA
IVW, MR-Egger, Weighted median	IMT	CHARGE	FEV1FVC	UKBB	rs11785239	PRAG1	T	C	TRUE		NA	TRUE	1.76461589766078	0.300789797494476	34.4170919752796	-0.229592546327897	0.0434821761455657	NA	NA	NA	NA	NA	NA
IVW, MR-Egger, Weighted median	IMT	CHARGE	FEV1FVC	UKBB	rs11196033	VTI1A	A	C	TRUE		NA	TRUE	1.68440608413075	0.306481013980002	30.2055293578277	-0.0160411901403449	0.04188539768272	NA	NA	NA	NA	NA	NA
IVW, MR-Egger, Weighted median	IMT	CHARGE	FEV1FVC	UKBB	rs844396	CBFA2T3	T	C	TRUE		NA	TRUE	-2.04535024501591	0.351637377175474	33.8333740511554	0.0873936578644182	0.0448860212008383	NA	NA	NA	NA	NA	NA
IVW, MR-Egger, Weighted median	IMT	CHARGE	FEV1FVC	UKBB	rs148147734	NA			FALSE		NA	FALSE	NA	NA	NA	NA	NA	NA	NA	NA	NA	NA	NA
IVW, MR-Egger, Weighted median	IMT	CHARGE	FEV1FVC	UKBB	rs200482500	NA			FALSE		NA	FALSE	NA	NA	NA	NA	NA	NA	NA	NA	NA	NA	NA
IVW, MR-Egger, Weighted median	IMT	CHARGE	FEV1FVC	UKBB	rs7412	APOE	T	C	TRUE		NA	TRUE	-4.77248390503712	0.616760074886331	59.8765046259332	-0.0577516432550639	0.0761540906945384	NA	NA	NA	NA	NA	NA
IVW, MR-Egger, Weighted median	PAD	MVP	FEV1FVC	UKBB	rs7528419	CELSR2	A	G	TRUE		NA	TRUE	0.394676751523316	0.0681882565450761	33.5014741180919	-0.206220954528768	0.049955682365733	NA	NA	NA	NA	NA	NA
IVW, MR-Egger, Weighted median	PAD	MVP	FEV1FVC	UKBB	rs6025	F5	T	C	TRUE		NA	TRUE	1.17510380138525	0.181170875644352	42.0703083934836	0.119798087088573	0.138723898150909	NA	NA	NA	NA	NA	NA
IVW, MR-Egger, Weighted median	PAD	MVP	FEV1FVC	UKBB	rs118039278	LPA	A	G	TRUE		NA	TRUE	1.2822212396016	0.12132915597613	111.685188163277	-0.0920201437163791	0.0765245430921742	NA	NA	NA	NA	NA	NA
IVW, MR-Egger, Weighted median	PAD	MVP	FEV1FVC	UKBB	rs3130968	NA	T	C	TRUE		NA	TRUE	0.473739622587761	0.0812716075570483	33.9783056763617	0.647144154309548	0.0549340864274747	NA	NA	NA	NA	NA	NA
IVW, MR-Egger, Weighted median	PAD	MVP	FEV1FVC	UKBB	rs2107595	NA	A	G	TRUE		NA	TRUE	0.449510678229302	0.07677468132051	34.280250043615	0.0520260571493884	0.0580876414355955	NA	NA	NA	NA	NA	NA
IVW, MR-Egger, Weighted median	PAD	MVP	FEV1FVC	UKBB	rs4722172	NA	A	G	TRUE		NA	TRUE	-0.436758602251166	0.0803032099802332	29.5812909721925	-0.068340433755273	0.0504359130482628	NA	NA	NA	NA	NA	NA
IVW, MR-Egger, Weighted median	PAD	MVP	FEV1FVC	UKBB	rs322	LPL	A	C	TRUE		NA	TRUE	0.330278767833728	0.0628795864323893	27.5893810942462	0.0345336741089316	0.0467977234237531	NA	NA	NA	NA	NA	NA
IVW, MR-Egger, Weighted median	PAD	MVP	FEV1FVC	UKBB	rs1537372	NA	T	G	TRUE		NA	TRUE	0.682236064830288	0.0616844926797185	122.325599482058	-0.0351066167761316	0.0420858478332709	NA	NA	NA	NA	NA	NA
IVW, MR-Egger, Weighted median	PAD	MVP	FEV1FVC	UKBB	rs7903146	TCF7L2	T	C	TRUE		NA	TRUE	0.36981020336595	0.0614878842353965	36.1725128944026	-0.0953774969691492	0.0457662231452895	NA	NA	NA	NA	NA	NA
IVW, MR-Egger, Weighted median	PAD	MVP	FEV1FVC	UKBB	rs566125	MMP3	T	C	TRUE		NA	TRUE	0.504344604935288	0.0906198000424007	30.9748034911925	-0.0841901018358417	0.0626393711980395	NA	NA	NA	NA	NA	NA
IVW, MR-Egger, Weighted median	PAD	MVP	FEV1FVC	UKBB	rs7476	CREB3L1	A	C	TRUE		NA	TRUE	-0.376186241355019	0.0651042984454867	33.3876989172748	-0.156606598460235	0.0450799045463076	NA	NA	NA	NA	NA	NA
IVW, MR-Egger, Weighted median	PAD	MVP	FEV1FVC	UKBB	rs11066301	PTPN11	A	G	TRUE		NA	TRUE	-0.335379598224983	0.0612414994477547	29.9903579448631	-0.0912464441731035	0.0420486827531532	NA	NA	NA	NA	NA	NA
IVW, MR-Egger, Weighted median	PAD	MVP	FEV1FVC	UKBB	rs4842266	NA	A	G	TRUE		NA	TRUE	-0.372998222360484	0.0677023965711599	30.3532668026948	0.0326345140612566	0.0452542266715882	NA	NA	NA	NA	NA	NA
IVW, MR-Egger, Weighted median	PAD	MVP	FEV1FVC	UKBB	rs1975514	COL4A1	T	C	TRUE		NA	TRUE	-0.305412219676363	0.0602127230054156	25.7274227696871	0.0173392142725709	0.0429776151770289	NA	NA	NA	NA	NA	NA
IVW, MR-Egger, Weighted median	PAD	MVP	FEV1FVC	UKBB	rs55784307	NA	A	C	TRUE		NA	TRUE	0.392763940126596	0.0802510139755736	23.9531238142497	-0.0113516317150569	0.0535302096214299	NA	NA	NA	NA	NA	NA
IVW, MR-Egger, Weighted median	PAD	MVP	FEV1FVC	UKBB	rs10851907	NA	A	G	TRUE		NA	TRUE	0.332829183029355	0.0585192449492088	32.3478462340324	0.186485680754555	0.0423710520739738	NA	NA	NA	NA	NA	NA
IVW, MR-Egger, Weighted median	PAD	MVP	FEV1FVC	UKBB	rs62084752	NA	C	G	TRUE		NA	TRUE	0.371723014762671	0.0735691337996496	25.5298119612935	0.223273069011431	0.0509586929975088	NA	NA	NA	NA	NA	NA
IVW, MR-Egger, Weighted median	PAD	MVP	FEV1FVC	UKBB	rs138294113	NA	T	C	TRUE		NA	TRUE	-0.45779952761509	0.0885094419477729	26.7529375247321	-0.0169473368504714	0.0642219488567834	NA	NA	NA	NA	NA	NA
IVW (never-smokers)	IMT	UKBB	FEV1	UKBB	rs201648240	NA			FALSE		NA	FALSE	NA	NA	NA	NA	NA	NA	NA	NA	NA	NA	NA
IVW (never-smokers)	IMT	UKBB	FEV1	UKBB	rs224904	NA	G	C	TRUE		NA	TRUE	-0.0271666589816205	0.00715899157540923	14.400207815744	-0.204092123330267	0.115344623931826	NA	NA	NA	NA	NA	NA
IVW (never-smokers)	IMT	UKBB	FEV1	UKBB	rs6907215	AIG1	C	T	TRUE		NA	TRUE	-0.00683870513357523	0.00323392804183389	4.47184819998216	-0.0524560551618096	0.0518515048723847	NA	NA	NA	NA	NA	NA
IVW (never-smokers)	IMT	UKBB	FEV1	UKBB	rs13225723	NA	G	T	FALSE	rs2392929	1	TRUE	0.0136109698929272	0.00398403414823088	11.6716442601889	-0.0510571313035411	0.0637269423991726	NA	NA	NA	NA	NA	NA
IVW (never-smokers)	IMT	UKBB	FEV1	UKBB	rs2912063	MCPH1	G	A	TRUE		NA	TRUE	-0.0202595530088239	0.00352375837889647	33.0557850102219	0.0936821011382549	0.0559518978616921	NA	NA	NA	NA	NA	NA
IVW (never-smokers)	IMT	UKBB	FEV1	UKBB	rs11785239	PRAG1	C	T	TRUE		NA	TRUE	0.00311229204350466	0.00331327389666387	0.882360396202747	-0.181771477483375	0.0530976954391951	NA	NA	NA	NA	NA	NA
IVW (never-smokers)	IMT	UKBB	FEV1	UKBB	rs11196033	VTI1A	C	A	TRUE		NA	TRUE	-0.00281106982807336	0.0031971375145421	0.773073229834009	0.0246254911101029	0.0511459476946204	NA	NA	NA	NA	NA	NA
IVW (never-smokers)	IMT	UKBB	FEV1	UKBB	rs844396	CBFA2T3	T	C	TRUE		NA	TRUE	-0.0116905759375885	0.0033910795876079	11.8849086829765	-0.18417175455465	0.054764267692619	NA	NA	NA	NA	NA	NA
IVW (never-smokers)	IMT	UKBB	FEV1	UKBB	rs148147734	NA			FALSE		NA	FALSE	NA	NA	NA	NA	NA	NA	NA	NA	NA	NA	NA
IVW (never-smokers)	IMT	UKBB	FEV1	UKBB	rs200482500	NA			FALSE		NA	FALSE	NA	NA	NA	NA	NA	NA	NA	NA	NA	NA	NA
IVW (never-smokers)	IMT	UKBB	FEV1	UKBB	rs7412	APOE	T	C	TRUE		NA	TRUE	-0.0292475525439513	0.00588262691857483	24.7193159164051	-0.0089142715757071	0.0928161261333724	NA	NA	NA	NA	NA	NA
IVW (never-smokers)	IMT	UKBB	FVC	UKBB	rs201648240	NA			FALSE		NA	FALSE	NA	NA	NA	NA	NA	NA	NA	NA	NA	NA	NA
IVW (never-smokers)	IMT	UKBB	FVC	UKBB	rs224904	NA	G	C	TRUE		NA	TRUE	-0.0271666589816205	0.00715899157540923	14.400207815744	-0.212791277079815	0.115329023904715	NA	NA	NA	NA	NA	NA
IVW (never-smokers)	IMT	UKBB	FVC	UKBB	rs6907215	AIG1	C	T	TRUE		NA	TRUE	-0.00683870513357523	0.00323392804183389	4.47184819998216	0.0124649040193682	0.0518442338067153	NA	NA	NA	NA	NA	NA
IVW (never-smokers)	IMT	UKBB	FVC	UKBB	rs13225723	NA	G	T	FALSE	rs2392929	1	TRUE	0.0136109698929272	0.00398403414823088	11.6716442601889	0.0593591899465579	0.0637179562483432	NA	NA	NA	NA	NA	NA
IVW (never-smokers)	IMT	UKBB	FVC	UKBB	rs2912063	MCPH1	G	A	TRUE		NA	TRUE	-0.0202595530088239	0.00352375837889647	33.0557850102219	0.17077747442787	0.0559434417062929	NA	NA	NA	NA	NA	NA
IVW (never-smokers)	IMT	UKBB	FVC	UKBB	rs11785239	PRAG1	C	T	TRUE		NA	TRUE	0.00311229204350466	0.00331327389666387	0.882360396202747	-0.098541600991293	0.0530911952181047	NA	NA	NA	NA	NA	NA
IVW (never-smokers)	IMT	UKBB	FVC	UKBB	rs11196033	VTI1A	C	A	TRUE		NA	TRUE	-0.00281106982807336	0.0031971375145421	0.773073229834009	0.0177827485327516	0.0511389489000864	NA	NA	NA	NA	NA	NA
IVW (never-smokers)	IMT	UKBB	FVC	UKBB	rs844396	CBFA2T3	T	C	TRUE		NA	TRUE	-0.0116905759375885	0.0033910795876079	11.8849086829765	-0.12688161283858	0.0547573299230307	NA	NA	NA	NA	NA	NA
IVW (never-smokers)	IMT	UKBB	FVC	UKBB	rs148147734	NA			FALSE		NA	FALSE	NA	NA	NA	NA	NA	NA	NA	NA	NA	NA	NA
IVW (never-smokers)	IMT	UKBB	FVC	UKBB	rs200482500	NA			FALSE		NA	FALSE	NA	NA	NA	NA	NA	NA	NA	NA	NA	NA	NA
IVW (never-smokers)	IMT	UKBB	FVC	UKBB	rs7412	APOE	T	C	TRUE		NA	TRUE	-0.0292475525439513	0.00588262691857483	24.7193159164051	0.0312032323924084	0.0928041771540569	NA	NA	NA	NA	NA	NA
IVW (never-smokers)	IMT	UKBB	FEV1FVC	UKBB	rs201648240	NA			FALSE		NA	FALSE	NA	NA	NA	NA	NA	NA	NA	NA	NA	NA	NA
IVW (never-smokers)	IMT	UKBB	FEV1FVC	UKBB	rs224904	NA	G	C	TRUE		NA	TRUE	-0.0271666589816205	0.00715899157540923	14.400207815744	-0.00477991811899835	0.115404464604189	NA	NA	NA	NA	NA	NA
IVW (never-smokers)	IMT	UKBB	FEV1FVC	UKBB	rs6907215	AIG1	C	T	TRUE		NA	TRUE	-0.00683870513357523	0.00323392804183389	4.47184819998216	0.0937885838857127	0.0518724468670288	NA	NA	NA	NA	NA	NA
IVW (never-smokers)	IMT	UKBB	FEV1FVC	UKBB	rs13225723	NA	G	T	FALSE	rs2392929	1	TRUE	0.0136109698929272	0.00398403414823088	11.6716442601889	0.27189330455882	0.0638425523563466	NA	NA	NA	NA	NA	NA
IVW (never-smokers)	IMT	UKBB	FEV1FVC	UKBB	rs2912063	MCPH1	G	A	TRUE		NA	TRUE	-0.0202595530088239	0.00352375837889647	33.0557850102219	0.134844120738515	0.0560068653714277	NA	NA	NA	NA	NA	NA
IVW (never-smokers)	IMT	UKBB	FEV1FVC	UKBB	rs11785239	PRAG1	C	T	TRUE		NA	TRUE	0.00311229204350466	0.00331327389666387	0.882360396202747	0.178322780217633	0.0531645556230808	NA	NA	NA	NA	NA	NA
IVW (never-smokers)	IMT	UKBB	FEV1FVC	UKBB	rs11196033	VTI1A	C	A	TRUE		NA	TRUE	-0.00281106982807336	0.0031971375145421	0.773073229834009	0.0113797489627888	0.0511668980079138	NA	NA	NA	NA	NA	NA
IVW (never-smokers)	IMT	UKBB	FEV1FVC	UKBB	rs844396	CBFA2T3	T	C	TRUE		NA	TRUE	-0.0116905759375885	0.0033910795876079	11.8849086829765	0.0867020619933029	0.0548477448426452	NA	NA	NA	NA	NA	NA
IVW (never-smokers)	IMT	UKBB	FEV1FVC	UKBB	rs148147734	NA			FALSE		NA	FALSE	NA	NA	NA	NA	NA	NA	NA	NA	NA	NA	NA
IVW (never-smokers)	IMT	UKBB	FEV1FVC	UKBB	rs200482500	NA			FALSE		NA	FALSE	NA	NA	NA	NA	NA	NA	NA	NA	NA	NA	NA
IVW (never-smokers)	IMT	UKBB	FEV1FVC	UKBB	rs7412	APOE	T	C	TRUE		NA	TRUE	-0.0292475525439513	0.00588262691857483	24.7193159164051	0.0891716400646622	0.0928840077971989	NA	NA	NA	NA	NA	NA
Multivariable	FEV1	UKBB	IMT	CHARGE	rs12737805	NA	G	A	TRUE		NA	TRUE	-0.196087360397608	0.0506186169991993	15.0064736619628	-0.802098135300356	0.346443303400794	UKBB	-0.0133457335375183	0.0495198832577341	UKBB	-0.0397869299873766	0.0241051489202934
Multivariable	FEV1	UKBB	IMT	CHARGE	rs12096239	DHDDS	C	G	TRUE		NA	TRUE	-0.413676809365271	0.0476383471080616	75.4065343448835	-0.521363787945231	0.343351728186424	UKBB	-0.521676270714466	0.0466680949318021	UKBB	0.042723205420445	0.0225688253155148
Multivariable	FEV1	UKBB	IMT	CHARGE	rs4651005	RALGPS2	T	C	TRUE		NA	TRUE	0.255675106354201	0.0444548029205675	33.0780205030369	-0.280734347355124	0.297037132532165	UKBB	0.0772548529513747	0.0435481205228541	UKBB	0.0169373684354989	0.0211192338235065
Multivariable	FEV1	UKBB	IMT	CHARGE	rs7424771	RBMS1	A	G	TRUE		NA	TRUE	-0.2133294057745	0.0417202274830585	26.1461718729956	0.160419627060071	0.265765051938865	UKBB	0.0466602314082077	0.0408412183882191	UKBB	0.0403429824755639	0.0198113389674995
Multivariable	FEV1	UKBB	IMT	CHARGE	rs2304340	OSBPL6	A	G	TRUE		NA	TRUE	0.118270783899974	0.0422105572443405	7.85077949623858	0.36094416088516	0.292624707328978	UKBB	-0.123219674166225	0.0413588233380864	UKBB	-0.0084155867511845	0.0200633658722401
Multivariable	FEV1	UKBB	IMT	CHARGE	rs4294980	NA	G	A	TRUE		NA	TRUE	0.260871997804147	0.050689878098985	26.4857597070302	-0.280734347355124	0.382515694141108	UKBB	0.240618780830807	0.0496462551990092	UKBB	0.00419344596750589	0.0241112908639031
Multivariable	FEV1	UKBB	IMT	CHARGE	rs2974389	NA	A	G	TRUE		NA	TRUE	-0.259254360751749	0.0419420736773057	38.2078273439023	0.280734347355124	0.305862466999798	UKBB	-0.25000919095506	0.0410840040322869	UKBB	0.0425688803586758	0.019962420299716
Multivariable	FEV1	UKBB	IMT	CHARGE	rs6780171	IGF2BP2	A	T	TRUE		NA	TRUE	-0.183699023043453	0.0446804243032138	16.9035964450022	-0.280734347355124	0.326580591589959	UKBB	0.0125716613268379	0.0438088173520029	UKBB	-0.0170372215731218	0.0212785814691119
Multivariable	FEV1	UKBB	IMT	CHARGE	rs12331869	NA	A	G	TRUE		NA	TRUE	0.149123558374065	0.0540548880025206	7.6106644181859	0.0802098135300356	0.502583027676633	UKBB	-0.109334140987714	0.0529140189075393	UKBB	0.00610495476384487	0.025696296566734
Multivariable	FEV1	UKBB	IMT	CHARGE	rs11739847	NA	A	G	TRUE		NA	TRUE	-0.224367056033179	0.0516311117841398	18.8840536330274	-0.320839254120142	0.381620487084238	UKBB	-0.0646792110733921	0.0506028125920225	UKBB	-0.03832060076766	0.0246221045299782
Multivariable	FEV1	UKBB	IMT	CHARGE	rs4866846	NA	A	G	TRUE		NA	TRUE	-0.36374521443755	0.0583847213883809	38.8146927215853	-0.401049067650178	0.451120902650473	UKBB	-0.0255277753549618	0.057151070943846	UKBB	-0.035474509042563	0.0276512509813304
Multivariable	FEV1	UKBB	IMT	CHARGE	rs1800888	ADRB2	T	C	TRUE		NA	TRUE	-0.784901935033614	0.170463724041478	21.2015130449635	0.842203042065373	1.78154233807963	UKBB	-0.017304879334333	0.167688590205899	UKBB	0.0196837758160094	0.0808286827172656
Multivariable	FEV1	UKBB	IMT	CHARGE	rs2894837	DST	G	A	TRUE		NA	TRUE	-0.19020118025292	0.043252527765189	19.3376380841691	-0.160419627060071	0.310499181814823	UKBB	0.0645242068301418	0.0424007925224993	UKBB	-0.0550889832605217	0.0206249819686365
Multivariable	FEV1	UKBB	IMT	CHARGE	rs2627237	SLC2A12	G	A	TRUE		NA	TRUE	-0.20940510859681	0.0423494999516587	24.4499497808429	0.761993228535338	0.305215731188735	UKBB	-0.090329513592066	0.0415310359974765	UKBB	0.0281727634246979	0.0201237231603681
Multivariable	FEV1	UKBB	IMT	CHARGE	rs1102077	NA	C	A	TRUE		NA	TRUE	-0.434849526844198	0.0485810936125879	80.1204591923331	-0.72188832177032	0.333741656544608	UKBB	-0.292283171337008	0.047681941404139	UKBB	-0.060452020289911	0.0232386228915821
Multivariable	FEV1	UKBB	IMT	CHARGE	rs9385988	NA	G	A	TRUE		NA	TRUE	0.367206267112878	0.0463467259497497	62.7743247214906	0.0802098135300356	0.268448457158258	UKBB	-0.0250957405688005	0.0453571986191409	UKBB	0.0121032805553236	0.0220020933616906
Multivariable	FEV1	UKBB	IMT	CHARGE	rs559233	SKAP2	T	C	TRUE		NA	TRUE	-0.178902689339815	0.0417339809048729	18.3761324393875	0.320839254120142	0.311423559573005	UKBB	-0.00927834838308699	0.0408972420542658	UKBB	0.0145833807511185	0.019847829826436
Multivariable	FEV1	UKBB	IMT	CHARGE	rs1513272	JAZF1	C	T	TRUE		NA	TRUE	-0.041032731786597	0.0414293815742791	0.980943427743944	1.04272757589046	0.273977937203347	UKBB	-0.64268238938652	0.0405581226891556	UKBB	0.0245931453903791	0.0196891016008738
Multivariable	FEV1	UKBB	IMT	CHARGE	rs12707691	NA			FALSE	rs13307855	0.997926	TRUE	0.182200384578817	0.0437013680037618	17.3823509642503	-0.0401049067650178	0.570942693089525	UKBB	-0.226127729375518	0.0427744349218133	UKBB	0.00197516788431878	0.0207569032705133
Multivariable	FEV1	UKBB	IMT	CHARGE	rs4128298	NA	C	T	TRUE		NA	TRUE	0.236000230474367	0.0461482614933724	26.1525574328923	-0.72188832177032	0.339565290662228	UKBB	0.119940596306038	0.0452274232133135	UKBB	-0.0866253096330615	0.0220529631241389
Multivariable	FEV1	UKBB	IMT	CHARGE	rs7465401	NA	C	T	TRUE		NA	TRUE	0.250320966770426	0.0466277594501431	28.8207554441036	-0.521363787945231	0.3224466475715	UKBB	-0.0842126454621696	0.0456975702988785	UKBB	-0.00719911945178863	0.0221932618399753
Multivariable	FEV1	UKBB	IMT	CHARGE	rs7041139	NA	T	C	TRUE		NA	TRUE	-0.147922682000683	0.0443309616642976	11.134103137664	0.36094416088516	0.292179501115655	UKBB	0.116792270324511	0.0434255852243343	UKBB	-0.0421857201662519	0.021128403971598
Multivariable	FEV1	UKBB	IMT	CHARGE	rs967497	NA	A	G	TRUE		NA	TRUE	-0.214703201970724	0.0446764786541509	23.0950641122234	0.280734347355124	0.308935150743745	UKBB	-0.0615994243830982	0.0437771817426652	UKBB	-0.00697067013378839	0.0212490731188553
Multivariable	FEV1	UKBB	IMT	CHARGE	rs11191841	STN1	T	C	TRUE		NA	TRUE	0.169823203342266	0.0414504894133586	16.7855173723511	0.481258881180213	0.285359958818555	UKBB	0.0638696565988656	0.0406171198316293	UKBB	-0.0159933089834166	0.0197023820381463
Multivariable	FEV1	UKBB	IMT	CHARGE	rs12811814	NA	T	C	TRUE		NA	TRUE	-0.191494493029296	0.0420253240116046	20.7630159326359	-0.280734347355124	0.333847055084629	UKBB	-0.0711978248949779	0.0411743968152551	UKBB	0.0657434408453231	0.0199933200508819
Multivariable	FEV1	UKBB	IMT	CHARGE	rs11176001	NA	A	C	TRUE		NA	TRUE	-0.2706394443872	0.0614217302631057	19.4150312309586	-0.200524533825089	0.426070507348802	UKBB	0.123500421647622	0.0602264457857862	UKBB	0.0320000249565745	0.0291402440461416
Multivariable	FEV1	UKBB	IMT	CHARGE	rs2701110	NA	A	C	TRUE		NA	TRUE	0.309752261458733	0.0552649305991371	31.4144683051407	0.320839254120142	0.428682257572313	UKBB	0.0183656039499629	0.0541642148034486	UKBB	0.0358309034820863	0.0261819003869589
Multivariable	FEV1	UKBB	IMT	CHARGE	rs2812208	NA	C	G	TRUE		NA	TRUE	1.74385524198093	0.144184621107157	146.279336332369	-1.20314720295053	0.92736587128381	UKBB	2.82893288438072	0.140315181634897	UKBB	0.0900431274854316	0.0677009397123506
Multivariable	FEV1	UKBB	IMT	CHARGE	rs4885681	NA	C	T	TRUE		NA	TRUE	0.225925193791696	0.0466985803704428	23.4057181180181	0.441153974415196	0.351224922995862	UKBB	-0.0600767976670888	0.0457238337409783	UKBB	0.0167034212871732	0.0222207387077283
Multivariable	FEV1	UKBB	IMT	CHARGE	rs2304645	NA	G	C	TRUE		NA	FALSE	NA	NA	NA	NA	NA	UKBB	NA	NA	UKBB	NA	NA
Multivariable	FEV1	UKBB	IMT	CHARGE	rs6539952	MTHFSD	A	C	TRUE		NA	TRUE	-0.137686412856468	0.0474211743573784	8.43019384906122	-0.240629440590107	0.355016633466326	UKBB	0.135212732068726	0.0465565901129078	UKBB	-0.028392917770628	0.0226285188990395
Multivariable	FEV1	UKBB	IMT	CHARGE	rs4796334	NA	G	A	TRUE		NA	TRUE	-0.160904418562565	0.0417219686722401	14.8732663512862	-0.160419627060071	0.273631662538614	UKBB	0.0535755822809698	0.0408850405794764	UKBB	0.026282763683843	0.0198495833296385
Multivariable	FEV1	UKBB	IMT	CHARGE	rs4968200	NA	C	G	TRUE		NA	TRUE	-0.0373073853728227	0.0591690299444884	0.397558211452853	0.0802098135300356	0.525998395718723	UKBB	-0.657426245381396	0.0579525552396344	UKBB	0.00812820455022113	0.0281360409054794
Multivariable	FEV1	UKBB	IMT	CHARGE	rs9807668	NA	T	C	TRUE		NA	TRUE	0.361341336716005	0.0706390025126565	26.1665326480732	0.681783415005302	0.494294035937604	UKBB	0.044942267712184	0.0692305996234395	UKBB	-0.0443014203099443	0.0337856158748643
Multivariable	FEV1	UKBB	IMT	CHARGE	rs11085744	QTRT1	C	T	TRUE		NA	TRUE	-0.285147709707724	0.0419029720786143	46.3073704411194	-0.320839254120142	0.294523835699833	UKBB	-0.230067947783446	0.0410798323424954	UKBB	-0.00247023785981626	0.0199333989114131
Multivariable	FEV1	UKBB	IMT	CHARGE	rs6032942	NA	C	G	TRUE		NA	TRUE	0.245301776336581	0.0490654338989522	24.9948249017744	-0.0401049067650178	0.274402137167824	UKBB	0.102443833317518	0.048072841467969	UKBB	0.00842665475170826	0.0233640514758186
Multivariable	FEV1	UKBB	IMT	CHARGE	rs113111175	PPP6R2	T	C	TRUE		NA	TRUE	0.189517203995133	0.0633583818560489	8.94724082214238	0.922412855595409	0.612702360982189	UKBB	0.00710794628112715	0.0619965418346229	UKBB	0.0173450277314787	0.0300163040045839
Multivariable	FVC	UKBB	IMT	CHARGE	rs9438626	DHDDS	C	G	TRUE		NA	TRUE	0.227562315875191	0.0508540355198954	20.0239543113264	-0.240629440590107	0.340378785323158	UKBB	0.10503830910335	0.0498716360254913	UKBB	0.0015084069123396	0.0242095839626568
Multivariable	FVC	UKBB	IMT	CHARGE	rs2146098	HMCN1	G	A	TRUE		NA	TRUE	0.215025198734071	0.0432793484557885	24.6840994364209	0.521363787945231	0.28299479486222	UKBB	0.0431288762337511	0.0424418393554961	UKBB	-0.012743199069266	0.0206094209839691
Multivariable	FVC	UKBB	IMT	CHARGE	rs17009288	NA	C	A	TRUE		NA	TRUE	0.27403702599247	0.0455811691437682	36.1449451706387	0.0802098135300356	0.265304917358286	UKBB	-0.121937462194849	0.0446794260999104	UKBB	0.0379478092903238	0.0216410779375826
Multivariable	FVC	UKBB	IMT	CHARGE	rs6751968	NA	A	C	TRUE		NA	TRUE	0.182053314020089	0.0543414608262529	11.223661494767	-0.200524533825089	0.37669475094294	UKBB	-0.228901725381849	0.0532883629242122	UKBB	-0.00859284355260099	0.0258862657123152
Multivariable	FVC	UKBB	IMT	CHARGE	rs13430465	NA	T	C	TRUE		NA	TRUE	0.441409151503509	0.077160074336712	32.7263364617037	-0.200524533825089	0.55940749006698	UKBB	-0.233427691117161	0.0757692667011015	UKBB	0.0244696853409637	0.036608545919969
Multivariable	FVC	UKBB	IMT	CHARGE	rs13009582	ATAD2B	A	G	TRUE		NA	TRUE	0.36995669139721	0.0415977147175911	79.0975131410695	0.160419627060071	0.273423397409313	UKBB	0.541088706892951	0.0407954397672484	UKBB	-0.0345287857734085	0.0198201666988981
Multivariable	FVC	UKBB	IMT	CHARGE	rs732990	CIB4	C	G	TRUE		NA	FALSE	NA	NA	NA	NA	NA	UKBB	NA	NA	UKBB	NA	NA
Multivariable	FVC	UKBB	IMT	CHARGE	rs4952564	NA	G	A	TRUE		NA	TRUE	0.237476834167212	0.0443402327850581	28.6844524181077	-0.441153974415196	0.319912558138569	UKBB	-0.00370623581216451	0.0434565420413947	UKBB	-0.0253245015034197	0.0211162358756825
Multivariable	FVC	UKBB	IMT	CHARGE	rs1249096	NA	G	A	TRUE		NA	TRUE	0.344102794799361	0.0418701914581963	67.5408475843385	0.240629440590107	0.29577530558205	UKBB	0.22981118905398	0.0410592668591514	UKBB	0.0154422238331551	0.0199441430312154
Multivariable	FVC	UKBB	IMT	CHARGE	rs12997625	KIAA2012	C	T	TRUE		NA	TRUE	-0.259259353190201	0.0415660177358162	38.9038004774659	0.240629440590107	0.280754536829411	UKBB	-0.169308920555929	0.0407572130285417	UKBB	0.0178435941341569	0.0197908502668408
Multivariable	FVC	UKBB	IMT	CHARGE	rs4674407	ASIC4	T	C	TRUE		NA	TRUE	-0.113059256398418	0.04176063830988	7.32956149685874	0.0401049067650178	0.194212184361074	UKBB	0.163160418907002	0.0409579898830228	UKBB	-0.0303101655302016	0.0198801113729645
Multivariable	FVC	UKBB	IMT	CHARGE	rs6431620	NA	G	T	TRUE		NA	TRUE	-0.107005624162642	0.0509590469934669	4.40930980610703	0.0802098135300356	0.423838838165047	UKBB	0.27354558356451	0.0500244140958436	UKBB	-0.0145957267560601	0.0243004251665651
Multivariable	FVC	UKBB	IMT	CHARGE	rs6437219	NA			FALSE		NA	FALSE	NA	NA	NA	NA	NA	UKBB	NA	NA	UKBB	NA	NA
Multivariable	FVC	UKBB	IMT	CHARGE	rs6733504	NA	G	A	TRUE		NA	TRUE	-0.416481157988571	0.0416039987165237	100.21219341736	-0.521363787945231	0.326129011936469	UKBB	-0.391272360763718	0.0407655136672073	UKBB	-0.0100844435011823	0.0197931117228715
Multivariable	FVC	UKBB	IMT	CHARGE	rs73048404	NA	G	T	TRUE		NA	TRUE	-0.171675411521619	0.0582305049900119	8.6919072091927	-0.0802098135300356	0.396283455277555	UKBB	0.0681428177945914	0.0570904710800119	UKBB	-0.0674694702080482	0.0279242647081498
Multivariable	FVC	UKBB	IMT	CHARGE	rs35480566	FOXP1	G	A	TRUE		NA	TRUE	0.271272296693495	0.0418170343644917	42.0827807260774	-0.561468694710249	0.285276405262496	UKBB	0.122287803418113	0.0410381014173299	UKBB	-0.0509173839345725	0.0199470286425341
Multivariable	FVC	UKBB	IMT	CHARGE	rs1610265	COL8A1	T	C	TRUE		NA	TRUE	-0.36181609957245	0.0773395641465231	21.8862993325862	-0.160419627060071	0.551390801178662	UKBB	0.337790624589206	0.0756813726059162	UKBB	-0.0492603185838255	0.0370286825629415
Multivariable	FVC	UKBB	IMT	CHARGE	rs13109426	NA	G	A	TRUE		NA	TRUE	-0.072362787249498	0.0420971033265554	2.95478677390329	-0.0802098135300356	0.358578800970757	UKBB	0.524030331755665	0.0412685685418965	UKBB	0.00713852275175331	0.020034853089508
Multivariable	FVC	UKBB	IMT	CHARGE	rs12198986	NA	A	G	TRUE		NA	TRUE	0.0479823312819551	0.041379336915998	1.34460782935444	0.761993228535338	0.279524268565994	UKBB	0.796637454255599	0.0405762517576477	UKBB	0.012968778905649	0.0196923348605327
Multivariable	FVC	UKBB	IMT	CHARGE	rs9689096	NA	C	A	TRUE		NA	TRUE	0.893435901911064	0.0857042871693269	108.673012507852	0.36094416088516	0.653455192970399	UKBB	1.24975334472427	0.0838840772830541	UKBB	0.0338770035203426	0.0404782259019054
Multivariable	FVC	UKBB	IMT	CHARGE	rs9357446	NA	G	A	TRUE		NA	TRUE	-0.149451574206775	0.041334418509474	13.0730620672193	0.240629440590107	0.297558782413351	UKBB	-0.0821032169681414	0.0405827519956009	UKBB	-0.00232992503138987	0.0196889724920946
Multivariable	FVC	UKBB	IMT	CHARGE	rs9472541	NA	A	T	TRUE		NA	TRUE	-0.124642996229633	0.0462023996256496	7.27791025728374	0.160419627060071	0.304990121114082	UKBB	0.124796605089904	0.045262753094112	UKBB	-0.0172544823241438	0.0219871790997918
Multivariable	FVC	UKBB	IMT	CHARGE	rs62454414	HOXA3,HOXA5	G	T	TRUE		NA	TRUE	-0.310261902448916	0.0615695352976651	25.3936512530309	-0.36094416088516	0.420865170290655	UKBB	-0.190469899498834	0.060416096751153	UKBB	0.0499931214943203	0.0291543064902846
Multivariable	FVC	UKBB	IMT	CHARGE	rs17232687	NA	T	C	TRUE		NA	TRUE	0.301264633939967	0.0413942699085087	52.9682774431772	-0.240629440590107	0.267243128246528	UKBB	0.192886963965436	0.0406017755597611	UKBB	-0.0178678279915128	0.0197056390165841
Multivariable	FVC	UKBB	IMT	CHARGE	rs7838717	BOP1	T	C	TRUE		NA	TRUE	0.184370451384824	0.0437300232004863	17.7755571670268	-0.401049067650178	0.35136333199122	UKBB	-0.208121930343263	0.0428459652128893	UKBB	-0.0351923835390162	0.0207669540962496
Multivariable	FVC	UKBB	IMT	CHARGE	rs56196860	FKBP4	A	C	TRUE		NA	TRUE	-0.56203615127726	0.118680940592581	22.4267603923876	1.68440608413075	1.25746572445493	UKBB	0.266757557605846	0.116135887434299	UKBB	0.029916154356872	0.0562811772376496
Multivariable	FVC	UKBB	IMT	CHARGE	rs803765	NA	A	C	TRUE		NA	TRUE	-0.251609836131378	0.0435004985524196	33.4554411580998	-0.802098135300356	0.30756938382873	UKBB	0.0819236967476423	0.0426513620016623	UKBB	0.00767694842429158	0.0206780255819181
Multivariable	FVC	UKBB	IMT	CHARGE	rs10141786	VRTN	A	G	TRUE		NA	TRUE	-0.33273884878409	0.0424019272380692	61.5794529550563	-0.641678508240285	0.324569462432181	UKBB	-0.119035877661761	0.0416235392960238	UKBB	-0.00715412405096655	0.0201883945768159
Multivariable	FVC	UKBB	IMT	CHARGE	rs34245505	BMF	G	C	TRUE		NA	TRUE	-0.324812426130377	0.0525974025665368	38.1361349051907	0.280734347355124	0.398558742489928	UKBB	-0.161723466305034	0.0515311726262942	UKBB	-0.0163302439971825	0.0250814887392665
Multivariable	FVC	UKBB	IMT	CHARGE	rs4924525	NA	C	A	TRUE		NA	TRUE	-0.107239479590826	0.0415206729508442	6.67084159420364	0.36094416088516	0.309679457094987	UKBB	0.258533633495849	0.040710489558615	UKBB	0.0352707517344459	0.01976533036563
Multivariable	FVC	UKBB	IMT	CHARGE	rs3751837	CLUAP1	T	C	TRUE		NA	TRUE	-0.375687339216448	0.0502415491046371	55.9148386087417	-0.240629440590107	0.356924249552129	UKBB	0.0183992936477306	0.0492360812695849	UKBB	-0.0245478124034843	0.0239353631543995
Multivariable	FVC	UKBB	IMT	CHARGE	rs11074547	GRIN2A	G	T	TRUE		NA	TRUE	0.191637708923202	0.0470650830612491	16.579227130201	0.441153974415196	0.334939541859498	UKBB	0.0589279737009585	0.0461692541534565	UKBB	0.028710730944709	0.0223656107308185
Multivariable	FVC	UKBB	IMT	CHARGE	rs76219171	TENT4B	A	G	TRUE		NA	TRUE	-0.332669622385367	0.0879357891120072	14.3118231181771	-0.160419627060071	0.77636737565943	UKBB	-0.0119606071842289	0.0859887024069923	UKBB	-0.0689169910608617	0.0421607736729132
Multivariable	FVC	UKBB	IMT	CHARGE	rs1215	CLDN7	G	A	TRUE		NA	TRUE	-0.13506329989732	0.0591498554757374	5.2139557004574	-0.441153974415196	0.461102641749694	UKBB	0.268718835785748	0.0580066989751314	UKBB	0.0132026054875202	0.0281411731554997
Multivariable	FVC	UKBB	IMT	CHARGE	rs34351630	NCOR1	T	C	TRUE		NA	TRUE	-0.171453454380716	0.0414893299480263	17.0773168768154	-0.0401049067650178	0.264097138844122	UKBB	0.038853342524098	0.0406720250309681	UKBB	-0.0184131741785398	0.0197311903765525
Multivariable	FVC	UKBB	IMT	CHARGE	rs12945803	NA	C	T	TRUE		NA	TRUE	-0.160361654645422	0.0502351914033802	10.1902522536081	0.0401049067650178	0.599911206672226	UKBB	0.0932825025935786	0.0493266246588686	UKBB	0.0171070536635724	0.0238966759573999
Multivariable	FVC	UKBB	IMT	CHARGE	rs28519449	NA	T	C	TRUE		NA	TRUE	0.149128157125244	0.0420889339430206	12.5540383354145	-0.481258881180213	0.294391694726871	UKBB	-0.235492832684547	0.0413074444505854	UKBB	0.0276367249679589	0.0200405808243752
Multivariable	FVC	UKBB	IMT	CHARGE	rs77672322	DDX5	T	C	TRUE		NA	TRUE	-0.633802293502769	0.128877083240296	24.1855637950514	-2.04535024501591	1.93139865835917	UKBB	-0.474887659941526	0.126638453691988	UKBB	0.0278913613198781	0.060859983093598
Multivariable	FVC	UKBB	IMT	CHARGE	rs59606152	ASPSCR1	T	C	TRUE		NA	TRUE	0.485493387539906	0.0670231369451766	52.4707337008032	0.0802098135300356	0.781959858464432	UKBB	-0.0607026141185788	0.065680270730835	UKBB	0.00329450248270019	0.0319058504085558
Multivariable	FVC	UKBB	IMT	CHARGE	rs303752	NA	A	G	TRUE		NA	TRUE	-0.13233945744009	0.042624325340288	9.63970322439122	0.240629440590107	0.32179684548819	UKBB	0.128379628345444	0.0417995987402574	UKBB	-0.00792324157755889	0.0202940784226372
Multivariable	FVC	UKBB	IMT	CHARGE	rs1668091	NA	C	T	TRUE		NA	TRUE	0.277106784110815	0.0446004742984594	38.6024938263061	0.0401049067650178	0.216292799187731	UKBB	0.152636737963475	0.0437277482796592	UKBB	0.0053638086546982	0.021225988680421
Multivariable	FVC	UKBB	IMT	CHARGE	rs2202572	NA	A	C	TRUE		NA	TRUE	-0.202516637482425	0.043969914901338	21.2133943585444	-0.200524533825089	0.297575730651878	UKBB	-0.0790107768702352	0.0431188101736162	UKBB	0.0301611453924307	0.0209443453442312
Multivariable	FVC	UKBB	IMT	CHARGE	rs2967516	ZFP82	G	A	TRUE		NA	TRUE	0.178113033937809	0.0454837260229848	15.3348429684713	0.0802098135300356	0.312448835284305	UKBB	0.0981922883597965	0.0446140904759835	UKBB	0.011974491468619	0.0216166098059852
Multivariable	FEV1FVC	UKBB	IMT	CHARGE	rs9661802	PHF13	C	A	TRUE		NA	TRUE	0.363155223124998	0.044043470839128	67.9863173806273	-0.601573601475267	0.30539656196024	UKBB	0.06002987461386	0.0430072250841537	UKBB	0.0132853140753122	0.0208754402236465
Multivariable	FEV1FVC	UKBB	IMT	CHARGE	rs1416685	FAF1	C	G	TRUE		NA	TRUE	-0.266873971071115	0.0424069613946573	39.6039155862719	-0.802098135300356	0.297305462524633	UKBB	0.0937340710777414	0.0413826895893378	UKBB	-0.0391332186710386	0.020101870747083
Multivariable	FEV1FVC	UKBB	IMT	CHARGE	rs72673461	NA	G	T	TRUE		NA	TRUE	0.789945138830057	0.0953094096515535	68.6945531260105	0.240629440590107	0.719363994907547	UKBB	-0.0792219306097649	0.093330364067576	UKBB	-0.0168666923798668	0.0454284982251149
Multivariable	FEV1FVC	UKBB	IMT	CHARGE	rs9661687	NEXN	C	T	TRUE		NA	TRUE	0.329440287928061	0.061199506702662	28.9772771528331	-0.240629440590107	0.373312523896957	UKBB	0.0926435055091592	0.0597742584121924	UKBB	0.00208223330725027	0.0289684878796762
Multivariable	FEV1FVC	UKBB	IMT	CHARGE	rs10874851	NA	A	C	TRUE		NA	TRUE	-0.20212376854486	0.0416218839167576	23.5825794696508	0.120314720295053	0.292569041924735	UKBB	-0.030711929176239	0.0406784126681918	UKBB	-0.00563901364375634	0.0197405199884261
Multivariable	FEV1FVC	UKBB	IMT	CHARGE	rs9970286	DENND2D	A	G	TRUE		NA	TRUE	-0.302821671872405	0.0442490990799753	46.8344085500774	0.120314720295053	0.316903683617701	UKBB	0.0174579064826438	0.0432460137075686	UKBB	0.025579861254066	0.0209536425618277
Multivariable	FEV1FVC	UKBB	IMT	CHARGE	rs141942982	NA	T	G	TRUE		NA	TRUE	0.478974483500949	0.0668802029920029	51.2896328674056	0.0802098135300356	0.652734890562517	UKBB	0.273121167184182	0.0653555705390649	UKBB	-0.0254571246033777	0.0318443612508862
Multivariable	FEV1FVC	UKBB	IMT	CHARGE	rs17531405	HMCN1	C	G	TRUE		NA	TRUE	-0.365683014051584	0.0544012140951397	45.1848028216176	-0.681783415005302	0.368830566269341	UKBB	-0.169463133961204	0.0531288255475077	UKBB	0.0169432038518971	0.0257559377299882
Multivariable	FEV1FVC	UKBB	IMT	CHARGE	rs10919604	NA	G	A	TRUE		NA	TRUE	0.299232488070567	0.0425587033980828	49.4357026104012	-0.200524533825089	0.314246024782215	UKBB	0.00034542484718194	0.0415883482169992	UKBB	0.000832038747870561	0.0201837751425181
Multivariable	FEV1FVC	UKBB	IMT	CHARGE	rs4309038	LMOD1	C	G	TRUE		NA	FALSE	NA	NA	NA	NA	NA	UKBB	NA	NA	UKBB	NA	NA
Multivariable	FEV1FVC	UKBB	IMT	CHARGE	rs2799098	TGFB2	G	A	TRUE		NA	TRUE	0.453080337911131	0.0542301900485704	69.8020501843712	0.962517762360427	0.401476995456979	UKBB	0.238708907119331	0.0530141876167436	UKBB	0.0383227709638412	0.0258039671730603
Multivariable	FEV1FVC	UKBB	IMT	CHARGE	rs75128958	NA	A	G	TRUE		NA	TRUE	0.55122077320867	0.0786828617892607	49.0784521334729	-0.240629440590107	0.511132547176959	UKBB	-0.0977024960401384	0.0767949927641941	UKBB	-0.0175345340846731	0.0371555255250263
Multivariable	FEV1FVC	UKBB	IMT	CHARGE	rs2544536	NA	T	C	TRUE		NA	TRUE	-0.293799832432765	0.041598402214688	49.8826810981402	0.120314720295053	0.288544935546007	UKBB	0.0224162233393079	0.0406519438869625	UKBB	0.024390834879716	0.019729323030301
Multivariable	FEV1FVC	UKBB	IMT	CHARGE	rs12470864	NA	A	G	TRUE		NA	TRUE	0.315942443007919	0.0426503513443386	54.8745178884436	0.441153974415196	0.297795300346758	UKBB	0.0516448831694649	0.041691663089561	UKBB	0.00780508645214183	0.0202300076910164
Multivariable	FEV1FVC	UKBB	IMT	CHARGE	rs1406225	NA	T	G	TRUE		NA	TRUE	0.320678559571337	0.0461353720716716	48.3138663308618	0.441153974415196	0.308411323477911	UKBB	0.146073573602588	0.0451178672812393	UKBB	0.0609769666328354	0.0217972689175035
Multivariable	FEV1FVC	UKBB	IMT	CHARGE	rs2084448	ITGAV	C	T	TRUE		NA	TRUE	0.260530053787127	0.0455592664064697	32.7010888276671	-0.441153974415196	0.299455049687309	UKBB	0.133915757788469	0.0445266505764646	UKBB	0.0129742526226836	0.0215905801229339
Multivariable	FEV1FVC	UKBB	IMT	CHARGE	rs985256	SPATS2L	A	C	TRUE		NA	TRUE	0.189779839234161	0.0503501516246539	14.2068757861903	-0.0401049067650178	0.418744870479471	UKBB	0.0399101656723808	0.0491580851936048	UKBB	0.0350182855787078	0.0239484768178446
Multivariable	FEV1FVC	UKBB	IMT	CHARGE	rs6435952	NA	A	T	TRUE		NA	TRUE	0.304893831975899	0.0583548659154139	27.2987729422302	0.280734347355124	0.407336070284456	UKBB	0.176833743895349	0.0569801121978824	UKBB	-0.0238029769608297	0.0276064148954556
Multivariable	FEV1FVC	UKBB	IMT	CHARGE	rs586936	NA	A	G	TRUE		NA	TRUE	0.231149721401457	0.0427685778864329	29.2103747979459	-0.601573601475267	0.30341000837425	UKBB	-0.075857442248195	0.0417827729041721	UKBB	-0.00612689785856519	0.0202879119543262
Multivariable	FEV1FVC	UKBB	IMT	CHARGE	rs1799807	BCHE	C	T	TRUE		NA	TRUE	0.94631554246131	0.148692914805249	40.5033920999892	3.32870726149648	1.37429154323069	UKBB	0.170063907210128	0.145325994077547	UKBB	0.120238031485124	0.0691412483957973
Multivariable	FEV1FVC	UKBB	IMT	CHARGE	rs62316310	BTC	A	G	TRUE		NA	TRUE	-0.388911457469512	0.0475102898317675	67.0079167371254	-0.320839254120142	0.361956111606365	UKBB	-0.078067043552487	0.0463660113604749	UKBB	0.0196889119469714	0.0224555479193278
Multivariable	FEV1FVC	UKBB	IMT	CHARGE	rs11098196	FRAS1	G	T	TRUE		NA	TRUE	0.244996708714775	0.0416644806492042	34.5770991135619	0.761993228535338	0.290109512415253	UKBB	-0.0124099876833253	0.0406791761467419	UKBB	0.0084056038487513	0.019732809166143
Multivariable	FEV1FVC	UKBB	IMT	CHARGE	rs10059661	LOX	G	C	TRUE		NA	TRUE	-0.416933625945731	0.0550352096476707	57.3921632829009	0.641678508240285	0.421149849895597	UKBB	0.254328220753381	0.0537110346688291	UKBB	0.0131608653809699	0.0260044431732125
Multivariable	FEV1FVC	UKBB	IMT	CHARGE	rs17163397	NA			FALSE	rs7700595	1	TRUE	-0.449562728299894	0.0629149138103453	51.0591269266718	0.0401049067650178	0.557967794547112	UKBB	-0.0281496141347551	0.0614225674137833	UKBB	-0.0161903386833723	0.0298530420850026
Multivariable	FEV1FVC	UKBB	IMT	CHARGE	rs10059996	NA	T	G	TRUE		NA	TRUE	-0.508435118637049	0.0444604961054306	130.774320532757	0.0401049067650178	0.437731155659551	UKBB	-0.0426480467444849	0.0434307839554469	UKBB	0.0253816500028562	0.0211159307099113
Multivariable	FEV1FVC	UKBB	IMT	CHARGE	rs79898473	RASGEF1C	C	T	TRUE		NA	TRUE	-0.405022633202569	0.0442775820972231	83.6740502854448	0.882307948830391	0.357739142295829	UKBB	0.0746113452110454	0.0432776888220398	UKBB	0.0378291718990887	0.0209559803655865
Multivariable	FEV1FVC	UKBB	IMT	CHARGE	rs12202314	NA	C	T	TRUE		NA	TRUE	-0.303071308683525	0.0447018929619439	45.9661171917934	0.481258881180213	0.327829553517039	UKBB	0.0220897654229115	0.0436758694967497	UKBB	0.011657666939465	0.0211903443358796
Multivariable	FEV1FVC	UKBB	IMT	CHARGE	rs4721457	NA	C	T	TRUE		NA	TRUE	0.305698605192167	0.058308751930775	27.4864987753962	-0.200524533825089	0.367882398182657	UKBB	0.00760683323750661	0.0570513754827073	UKBB	-0.0587546857433587	0.027947841947975
Multivariable	FEV1FVC	UKBB	IMT	CHARGE	rs193686	MET	C	T	TRUE		NA	TRUE	0.182077758040722	0.0446253032898693	16.6475923548345	-0.36094416088516	0.297095121665787	UKBB	-0.129888019977889	0.0435975422068103	UKBB	-0.0523636991228409	0.0211197438002368
Multivariable	FEV1FVC	UKBB	IMT	CHARGE	rs330939	NA	G	T	TRUE		NA	TRUE	0.350917782244217	0.0433569857325665	65.5077358246317	1.16304229618552	0.302664665334575	UKBB	-0.20703347367595	0.0423068419375811	UKBB	0.0569240046981213	0.0204933364874219
Multivariable	FEV1FVC	UKBB	IMT	CHARGE	rs72743974	NA	G	A	TRUE		NA	TRUE	-0.302989260221129	0.0557093158630933	29.5800442394552	-0.280734347355124	0.391120984924866	UKBB	-0.0790358200728011	0.0543965720638012	UKBB	0.000676064337003684	0.0264224976451665
Multivariable	FEV1FVC	UKBB	IMT	CHARGE	rs57649467	NA	A	G	TRUE		NA	TRUE	-0.277650251036459	0.0428347886955971	42.0148563698852	-0.240629440590107	0.326992766144653	UKBB	-0.0019709316754588	0.0418584760062039	UKBB	-0.0241844251095996	0.0203311556365989
Multivariable	FEV1FVC	UKBB	IMT	CHARGE	rs1274475	PARD3	A	G	TRUE		NA	TRUE	-0.197773454325901	0.0431686300071457	20.9893730135722	0.120314720295053	0.320310340687951	UKBB	0.0454331144824765	0.0421569825745242	UKBB	0.031338356254239	0.0204446209886438
Multivariable	FEV1FVC	UKBB	IMT	CHARGE	rs10836366	SLC1A2	C	T	TRUE		NA	TRUE	0.286347388050447	0.0480092032936623	35.5743893581324	0.120314720295053	0.367240116278575	UKBB	0.132684686672859	0.046879181190112	UKBB	0.00382945584134865	0.0227449396575647
Multivariable	FEV1FVC	UKBB	IMT	CHARGE	rs10841302	NA	G	C	TRUE		NA	FALSE	NA	NA	NA	NA	NA	UKBB	NA	NA	UKBB	NA	NA
Multivariable	FEV1FVC	UKBB	IMT	CHARGE	rs1244869	RASSF3	G	T	TRUE		NA	TRUE	0.171853297627791	0.0430910408807326	15.9052965417782	-0.160419627060071	0.323709315720761	UKBB	-0.190592742997737	0.0421024768940162	UKBB	0.0392694587646317	0.0203995868438258
Multivariable	FEV1FVC	UKBB	IMT	CHARGE	rs9533803	NA	T	C	TRUE		NA	TRUE	0.362919552009605	0.0510138087233674	50.611036698261	0.120314720295053	0.437474450238592	UKBB	0.0204678885409434	0.0498588524258281	UKBB	-0.00762365805139939	0.0242268390999713
Multivariable	FEV1FVC	UKBB	IMT	CHARGE	rs11620380	NA	A	C	TRUE		NA	TRUE	0.41858856088938	0.0679270933978776	37.9742013362335	0.641678508240285	0.472008894986573	UKBB	0.0717819905464109	0.0662889080472871	UKBB	-0.010877457299058	0.0322716175703957
Multivariable	FEV1FVC	UKBB	IMT	CHARGE	rs9634470	NA	C	T	TRUE		NA	TRUE	-0.313418143505264	0.0470830663027395	44.3117386017289	0.320839254120142	0.387015970818339	UKBB	0.0141852344100604	0.0460170121002232	UKBB	-0.0127873987314883	0.0223741248394398
Multivariable	FEV1FVC	UKBB	IMT	CHARGE	rs1951121	NA	G	T	TRUE		NA	TRUE	0.259454695216148	0.0425655106165336	37.154153709914	-0.120314720295053	0.365910578044225	UKBB	-0.0471521326291346	0.0415817145940926	UKBB	0.0337132742751218	0.0201550665103842
Multivariable	FEV1FVC	UKBB	IMT	CHARGE	rs74053129	NA	A	G	TRUE		NA	TRUE	-0.540170416464683	0.0708315798387053	58.1577684474426	-0.441153974415196	0.499989204451555	UKBB	-0.283713123806283	0.0692133010834693	UKBB	-0.0422510671845948	0.0337428744431787
Multivariable	FEV1FVC	UKBB	IMT	CHARGE	rs79234094	NA	A	G	TRUE		NA	TRUE	-0.31562472343013	0.0475270009036443	44.1022970458424	0.481258881180213	0.30878384889913	UKBB	0.0068798422476502	0.0464417745766286	UKBB	-0.000409549777986424	0.02255041281949
Multivariable	FEV1FVC	UKBB	IMT	CHARGE	rs35251997	FAM227B	T	A	TRUE		NA	TRUE	-0.619429231139323	0.081806621139643	57.3332394972866	0.0401049067650178	0.663477392298486	UKBB	-0.121293720082575	0.0797450249025366	UKBB	0.0983074756760823	0.0382303339648447
Multivariable	FEV1FVC	UKBB	IMT	CHARGE	rs62012772	USP3	C	T	TRUE		NA	TRUE	-0.334281147209432	0.0546747813937496	37.3808917274231	0.401049067650178	0.371231961234388	UKBB	0.232146006371102	0.0533774617491747	UKBB	0.0114936242214625	0.0258691665500013
Multivariable	FEV1FVC	UKBB	IMT	CHARGE	rs7176074	REC114	T	G	TRUE		NA	TRUE	-0.459661672022478	0.0971220441108952	22.3996357556526	-1.1229373894205	0.633421878896108	UKBB	-0.378647950543897	0.094899876449093	UKBB	0.0419701473455931	0.0457057166816511
Multivariable	FEV1FVC	UKBB	IMT	CHARGE	rs56104880	NA	C	T	TRUE		NA	TRUE	0.286981081494059	0.0456965178257425	39.4403101539657	0.802098135300356	0.34842144935563	UKBB	0.325424554774802	0.0446427927290507	UKBB	0.0279895024138469	0.0216342146530459
Multivariable	FEV1FVC	UKBB	IMT	CHARGE	rs35420030	FTO	C	T	TRUE		NA	TRUE	-0.5415303260861	0.0938937184036833	33.2638480404399	0.240629440590107	0.663123617383283	UKBB	-0.22167188460739	0.0918658377292851	UKBB	0.0993149289699445	0.0438941742914884
Multivariable	FEV1FVC	UKBB	IMT	CHARGE	rs12918140	NA	C	G	TRUE		NA	TRUE	0.349549144062971	0.065145496233993	28.7903996055481	-0.160419627060071	0.43852162978266	UKBB	-0.203640778759911	0.063654342238952	UKBB	-0.0147017287828628	0.0308759347095895
Multivariable	FEV1FVC	UKBB	IMT	CHARGE	rs8082036	NA	G	C	TRUE		NA	FALSE	NA	NA	NA	NA	NA	UKBB	NA	NA	UKBB	NA	NA
Multivariable	FEV1FVC	UKBB	IMT	CHARGE	rs8068952	BCAS3	G	C	TRUE		NA	TRUE	0.422874283765602	0.0505497641188106	69.9816670473878	-0.280734347355124	0.342860317951599	UKBB	0.0252077759487007	0.0493811956550167	UKBB	0.0325575242422158	0.0240811585341523
Multivariable	FEV1FVC	UKBB	IMT	CHARGE	rs11653958	NA	G	A	TRUE		NA	TRUE	-0.28462786176406	0.0475827316842487	35.7812969859545	-0.36094416088516	0.332237308607033	UKBB	-0.227405723544357	0.0464769026692557	UKBB	-0.0103754668090718	0.0225502934582487
Multivariable	FEV1FVC	UKBB	IMT	CHARGE	rs996865	NA	T	C	TRUE		NA	TRUE	0.636781608080116	0.0789356585506261	65.0780527387869	-0.481258881180213	0.56639653115338	UKBB	0.160951608440686	0.0773187377432103	UKBB	-0.0648645113919656	0.0379002922294118
Multivariable	FEV1FVC	UKBB	IMT	CHARGE	rs8089099	NA	A	G	TRUE		NA	TRUE	-0.379222756058908	0.0466711340649941	66.0225163009728	-0.36094416088516	0.360116844921709	UKBB	-0.00787940872648751	0.0455831148882192	UKBB	-0.0131732837257841	0.0221614509185266
Multivariable	FEV1FVC	UKBB	IMT	CHARGE	rs1985511	NA			FALSE	rs62093624	-0.990775	TRUE	-0.163005505671149	0.0421056894781036	14.9872854892825	0.120314720295053	0.251371746169339	UKBB	0.0166502236579933	0.0411316259038828	UKBB	-0.0272648980222586	0.0199659948782017
Multivariable	FEV1FVC	UKBB	IMT	CHARGE	rs12627254	NA	T	G	TRUE		NA	TRUE	-0.548701710841913	0.0623122436060387	77.540009748929	0.36094416088516	0.41071551495011	UKBB	-0.065957205242231	0.0608014804951954	UKBB	-0.00702135627126321	0.029578389022644
Multivariable	FEV1	UKBB	Plaque	CHARGE	rs12737805	NA	G	A	TRUE		NA	TRUE	-0.196087360397608	0.0506186169991993	15.0064736619628	-0.0788732344101125	0.476756797805254	UKBB	-0.0133457335375183	0.0495198832577341	UKBB	-0.0397869299873766	0.0241051489202934
Multivariable	FEV1	UKBB	Plaque	CHARGE	rs12096239	DHDDS	C	G	TRUE		NA	TRUE	-0.413676809365271	0.0476383471080616	75.4065343448835	-0.433802789255619	0.421769188187309	UKBB	-0.521676270714466	0.0466680949318021	UKBB	0.042723205420445	0.0225688253155148
Multivariable	FEV1	UKBB	Plaque	CHARGE	rs4651005	RALGPS2	T	C	TRUE		NA	TRUE	0.255675106354201	0.0444548029205675	33.0780205030369	-0.352609753833444	0.391853857548695	UKBB	0.0772548529513747	0.0435481205228541	UKBB	0.0169373684354989	0.0211192338235065
Multivariable	FEV1	UKBB	Plaque	CHARGE	rs7424771	RBMS1	A	G	TRUE		NA	TRUE	-0.2133294057745	0.0417202274830585	26.1461718729956	0.0649544283377397	0.366688294176127	UKBB	0.0466602314082077	0.0408412183882191	UKBB	0.0403429824755639	0.0198113389674995
Multivariable	FEV1	UKBB	Plaque	CHARGE	rs2304340	OSBPL6	A	G	TRUE		NA	TRUE	0.118270783899974	0.0422105572443405	7.85077949623858	-0.113670249591045	0.433809863940264	UKBB	-0.123219674166225	0.0413588233380864	UKBB	-0.0084155867511845	0.0200633658722401
Multivariable	FEV1	UKBB	Plaque	CHARGE	rs4294980	NA	G	A	TRUE		NA	TRUE	0.260871997804147	0.050689878098985	26.4857597070302	0.120629652627231	0.469900038478645	UKBB	0.240618780830807	0.0496462551990092	UKBB	0.00419344596750589	0.0241112908639031
Multivariable	FEV1	UKBB	Plaque	CHARGE	rs2974389	NA	A	G	TRUE		NA	TRUE	-0.259254360751749	0.0419420736773057	38.2078273439023	-0.169345473880536	0.372177350266544	UKBB	-0.25000919095506	0.0410840040322869	UKBB	0.0425688803586758	0.019962420299716
Multivariable	FEV1	UKBB	Plaque	CHARGE	rs6780171	IGF2BP2	A	T	TRUE		NA	TRUE	-0.183699023043453	0.0446804243032138	16.9035964450022	0.0440762192291805	0.41004824415922	UKBB	0.0125716613268379	0.0438088173520029	UKBB	-0.0170372215731218	0.0212785814691119
Multivariable	FEV1	UKBB	Plaque	CHARGE	rs12331869	NA	A	G	TRUE		NA	TRUE	0.149123558374065	0.0540548880025206	7.6106644181859	-0.00463960202412427	0.500245101624456	UKBB	-0.109334140987714	0.0529140189075393	UKBB	0.00610495476384487	0.025696296566734
Multivariable	FEV1	UKBB	Plaque	CHARGE	rs11739847	NA	A	G	TRUE		NA	TRUE	-0.224367056033179	0.0516311117841398	18.8840536330274	-0.644904681353273	0.470307496066765	UKBB	-0.0646792110733921	0.0506028125920225	UKBB	-0.03832060076766	0.0246221045299782
Multivariable	FEV1	UKBB	Plaque	CHARGE	rs4866846	NA	A	G	TRUE		NA	TRUE	-0.36374521443755	0.0583847213883809	38.8146927215853	-0.25053850930271	0.576932689292281	UKBB	-0.0255277753549618	0.057151070943846	UKBB	-0.035474509042563	0.0276512509813304
Multivariable	FEV1	UKBB	Plaque	CHARGE	rs1800888	ADRB2			FALSE		NA	FALSE	NA	NA	NA	NA	NA	UKBB	NA	NA	UKBB	NA	NA
Multivariable	FEV1	UKBB	Plaque	CHARGE	rs2894837	DST	G	A	TRUE		NA	TRUE	-0.19020118025292	0.043252527765189	19.3376380841691	-0.0672742293498019	0.429036244947208	UKBB	0.0645242068301418	0.0424007925224993	UKBB	-0.0550889832605217	0.0206249819686365
Multivariable	FEV1	UKBB	Plaque	CHARGE	rs2627237	SLC2A12	G	A	TRUE		NA	TRUE	-0.20940510859681	0.0423494999516587	24.4499497808429	0.396685973062625	0.401377378249028	UKBB	-0.090329513592066	0.0415310359974765	UKBB	0.0281727634246979	0.0201237231603681
Multivariable	FEV1	UKBB	Plaque	CHARGE	rs1102077	NA	C	A	TRUE		NA	TRUE	-0.434849526844198	0.0485810936125879	80.1204591923331	0.758574930944318	0.433947239661963	UKBB	-0.292283171337008	0.047681941404139	UKBB	-0.060452020289911	0.0232386228915821
Multivariable	FEV1	UKBB	Plaque	CHARGE	rs9385988	NA	G	A	TRUE		NA	TRUE	0.367206267112878	0.0463467259497497	62.7743247214906	-0.146147463759914	0.419578357247611	UKBB	-0.0250957405688005	0.0453571986191409	UKBB	0.0121032805553236	0.0220020933616906
Multivariable	FEV1	UKBB	Plaque	CHARGE	rs559233	SKAP2	T	C	TRUE		NA	TRUE	-0.178902689339815	0.0417339809048729	18.3761324393875	0.429163187231495	0.382528500477846	UKBB	-0.00927834838308699	0.0408972420542658	UKBB	0.0145833807511185	0.019847829826436
Multivariable	FEV1	UKBB	Plaque	CHARGE	rs1513272	JAZF1	C	T	TRUE		NA	TRUE	-0.041032731786597	0.0414293815742791	0.980943427743944	0.322452340676637	0.36892445616288	UKBB	-0.64268238938652	0.0405581226891556	UKBB	0.0245931453903791	0.0196891016008738
Multivariable	FEV1	UKBB	Plaque	CHARGE	rs12707691	NA	G	C	TRUE		NA	TRUE	0.187029921013416	0.043885932862695	18.1623279011442	0.127589055663417	0.395505266093694	UKBB	-0.222858405183699	0.0429566785285233	UKBB	0.000818053039147726	0.0208480649708911
Multivariable	FEV1	UKBB	Plaque	CHARGE	rs4128298	NA	C	T	TRUE		NA	TRUE	0.236000230474367	0.0461482614933724	26.1525574328923	0.171665274892598	0.491335011973774	UKBB	0.119940596306038	0.0452274232133135	UKBB	-0.0866253096330615	0.0220529631241389
Multivariable	FEV1	UKBB	Plaque	CHARGE	rs7465401	NA	C	T	TRUE		NA	TRUE	0.250320966770426	0.0466277594501431	28.8207554441036	0.180944478940846	0.403328506506167	UKBB	-0.0842126454621696	0.0456975702988785	UKBB	-0.00719911945178863	0.0221932618399753
Multivariable	FEV1	UKBB	Plaque	CHARGE	rs7041139	NA	T	C	TRUE		NA	TRUE	-0.147922682000683	0.0443309616642976	11.134103137664	0.167025672868474	0.390308123431858	UKBB	0.116792270324511	0.0434255852243343	UKBB	-0.0421857201662519	0.021128403971598
Multivariable	FEV1	UKBB	Plaque	CHARGE	rs967497	NA	A	G	TRUE		NA	TRUE	-0.214703201970724	0.0446764786541509	23.0950641122234	-0.568351247955223	0.406339624630914	UKBB	-0.0615994243830982	0.0437771817426652	UKBB	-0.00697067013378839	0.0212490731188553
Multivariable	FEV1	UKBB	Plaque	CHARGE	rs11191841	STN1	T	C	TRUE		NA	TRUE	0.169823203342266	0.0414504894133586	16.7855173723511	-0.034797015180932	0.384551446553679	UKBB	0.0638696565988656	0.0406171198316293	UKBB	-0.0159933089834166	0.0197023820381463
Multivariable	FEV1	UKBB	Plaque	CHARGE	rs12811814	NA	T	C	TRUE		NA	TRUE	-0.191494493029296	0.0420253240116046	20.7630159326359	0.0603148263136155	0.399182191987055	UKBB	-0.0711978248949779	0.0411743968152551	UKBB	0.0657434408453231	0.0199933200508819
Multivariable	FEV1	UKBB	Plaque	CHARGE	rs11176001	NA	A	C	TRUE		NA	TRUE	-0.2706394443872	0.0614217302631057	19.4150312309586	-0.997514435186717	0.567741452658749	UKBB	0.123500421647622	0.0602264457857862	UKBB	0.0320000249565745	0.0291402440461416
Multivariable	FEV1	UKBB	Plaque	CHARGE	rs2701110	NA	A	C	TRUE		NA	TRUE	0.309752261458733	0.0552649305991371	31.4144683051407	0.459320600388302	0.520687802047905	UKBB	0.0183656039499629	0.0541642148034486	UKBB	0.0358309034820863	0.0261819003869589
Multivariable	FEV1	UKBB	Plaque	CHARGE	rs2812208	NA	C	G	TRUE		NA	TRUE	1.74385524198093	0.144184621107157	146.279336332369	-1.63777951451587	1.26011041825816	UKBB	2.82893288438072	0.140315181634897	UKBB	0.0900431274854316	0.0677009397123506
Multivariable	FEV1	UKBB	Plaque	CHARGE	rs4885681	NA	C	T	TRUE		NA	TRUE	0.225925193791696	0.0466985803704428	23.4057181180181	0.0649544283377397	0.432063409534636	UKBB	-0.0600767976670888	0.0457238337409783	UKBB	0.0167034212871732	0.0222207387077283
Multivariable	FEV1	UKBB	Plaque	CHARGE	rs2304645	NA	G	C	TRUE		NA	FALSE	NA	NA	NA	NA	NA	UKBB	NA	NA	UKBB	NA	NA
Multivariable	FEV1	UKBB	Plaque	CHARGE	rs6539952	MTHFSD	A	C	TRUE		NA	TRUE	-0.137686412856468	0.0474211743573784	8.43019384906122	-0.517315625689856	0.443747438647651	UKBB	0.135212732068726	0.0465565901129078	UKBB	-0.028392917770628	0.0226285188990395
Multivariable	FEV1	UKBB	Plaque	CHARGE	rs4796334	NA	G	A	TRUE		NA	TRUE	-0.160904418562565	0.0417219686722401	14.8732663512862	-0.443081993303867	0.376453892662734	UKBB	0.0535755822809698	0.0408850405794764	UKBB	0.026282763683843	0.0198495833296385
Multivariable	FEV1	UKBB	Plaque	CHARGE	rs4968200	NA	C	G	TRUE		NA	TRUE	-0.0373073853728227	0.0591690299444884	0.397558211452853	0.617067069208527	0.553364981400713	UKBB	-0.657426245381396	0.0579525552396344	UKBB	0.00812820455022113	0.0281360409054794
Multivariable	FEV1	UKBB	Plaque	CHARGE	rs9807668	NA	T	C	TRUE		NA	TRUE	0.361341336716005	0.0706390025126565	26.1665326480732	-0.605468064148217	0.655287106962404	UKBB	0.044942267712184	0.0692305996234395	UKBB	-0.0443014203099443	0.0337856158748643
Multivariable	FEV1	UKBB	Plaque	CHARGE	rs11085744	QTRT1	C	T	TRUE		NA	TRUE	-0.285147709707724	0.0419029720786143	46.3073704411194	-0.264457315375083	0.397539504942215	UKBB	-0.230067947783446	0.0410798323424954	UKBB	-0.00247023785981626	0.0199333989114131
Multivariable	FEV1	UKBB	Plaque	CHARGE	rs6032942	NA	C	G	TRUE		NA	TRUE	0.245301776336581	0.0490654338989522	24.9948249017744	-0.0904722394704232	0.448118680479309	UKBB	0.102443833317518	0.048072841467969	UKBB	0.00842665475170826	0.0233640514758186
Multivariable	FEV1	UKBB	Plaque	CHARGE	rs113111175	PPP6R2	T	C	TRUE		NA	TRUE	0.189517203995133	0.0633583818560489	8.94724082214238	0.958077817981661	0.78452052217588	UKBB	0.00710794628112715	0.0619965418346229	UKBB	0.0173450277314787	0.0300163040045839
Multivariable	FVC	UKBB	Plaque	CHARGE	rs9438626	DHDDS	C	G	TRUE		NA	TRUE	0.227562315875191	0.0508540355198954	20.0239543113264	0.911681797740419	0.454166695493712	UKBB	0.10503830910335	0.0498716360254913	UKBB	0.0015084069123396	0.0242095839626568
Multivariable	FVC	UKBB	Plaque	CHARGE	rs2146098	HMCN1	G	A	TRUE		NA	TRUE	0.215025198734071	0.0432793484557885	24.6840994364209	-0.860646175475052	0.386985217456862	UKBB	0.0431288762337511	0.0424418393554961	UKBB	-0.012743199069266	0.0206094209839691
Multivariable	FVC	UKBB	Plaque	CHARGE	rs17009288	NA	C	A	TRUE		NA	TRUE	0.27403702599247	0.0455811691437682	36.1449451706387	0.269096917399207	0.40518033436633	UKBB	-0.121937462194849	0.0446794260999104	UKBB	0.0379478092903238	0.0216410779375826
Multivariable	FVC	UKBB	Plaque	CHARGE	rs6751968	NA	A	C	TRUE		NA	TRUE	0.182053314020089	0.0543414608262529	11.223661494767	-0.167025672868474	0.477873471780555	UKBB	-0.228901725381849	0.0532883629242122	UKBB	-0.00859284355260099	0.0258862657123152
Multivariable	FVC	UKBB	Plaque	CHARGE	rs13430465	NA	T	C	TRUE		NA	TRUE	0.441409151503509	0.077160074336712	32.7263364617037	-0.633305676292962	0.737663036815596	UKBB	-0.233427691117161	0.0757692667011015	UKBB	0.0244696853409637	0.036608545919969
Multivariable	FVC	UKBB	Plaque	CHARGE	rs13009582	ATAD2B	A	G	TRUE		NA	TRUE	0.36995669139721	0.0415977147175911	79.0975131410695	0.607787865160279	0.377832428195313	UKBB	0.541088706892951	0.0407954397672484	UKBB	-0.0345287857734085	0.0198201666988981
Multivariable	FVC	UKBB	Plaque	CHARGE	rs732990	CIB4	C	G	TRUE		NA	FALSE	NA	NA	NA	NA	NA	UKBB	NA	NA	UKBB	NA	NA
Multivariable	FVC	UKBB	Plaque	CHARGE	rs4952564	NA	G	A	TRUE		NA	TRUE	0.237476834167212	0.0443402327850581	28.6844524181077	-0.807290752197622	0.404279362685936	UKBB	-0.00370623581216451	0.0434565420413947	UKBB	-0.0253245015034197	0.0211162358756825
Multivariable	FVC	UKBB	Plaque	CHARGE	rs1249096	NA	G	A	TRUE		NA	TRUE	0.344102794799361	0.0418701914581963	67.5408475843385	0.292294927519829	0.380519639183948	UKBB	0.22981118905398	0.0410592668591514	UKBB	0.0154422238331551	0.0199441430312154
Multivariable	FVC	UKBB	Plaque	CHARGE	rs12997625	KIAA2012	C	T	TRUE		NA	TRUE	-0.259259353190201	0.0415660177358162	38.9038004774659	-0.148467264771977	0.37286786304899	UKBB	-0.169308920555929	0.0407572130285417	UKBB	0.0178435941341569	0.0197908502668408
Multivariable	FVC	UKBB	Plaque	CHARGE	rs4674407	ASIC4	T	C	TRUE		NA	TRUE	-0.113059256398418	0.04176063830988	7.32956149685874	-0.359569156869631	0.383778095030245	UKBB	0.163160418907002	0.0409579898830228	UKBB	-0.0303101655302016	0.0198801113729645
Multivariable	FVC	UKBB	Plaque	CHARGE	rs6431620	NA	G	T	TRUE		NA	TRUE	-0.107005624162642	0.0509590469934669	4.40930980610703	-0.243579106266524	0.489694894376631	UKBB	0.27354558356451	0.0500244140958436	UKBB	-0.0145957267560601	0.0243004251665651
Multivariable	FVC	UKBB	Plaque	CHARGE	rs6437219	NA			FALSE		NA	FALSE	NA	NA	NA	NA	NA	UKBB	NA	NA	UKBB	NA	NA
Multivariable	FVC	UKBB	Plaque	CHARGE	rs6733504	NA	G	A	TRUE		NA	TRUE	-0.416481157988571	0.0416039987165237	100.21219341736	0.278376121447456	0.417089056135154	UKBB	-0.391272360763718	0.0407655136672073	UKBB	-0.0100844435011823	0.0197931117228715
Multivariable	FVC	UKBB	Plaque	CHARGE	rs73048404	NA	G	T	TRUE		NA	TRUE	-0.171675411521619	0.0582305049900119	8.6919072091927	-1.6911349377933	0.541504686654938	UKBB	0.0681428177945914	0.0570904710800119	UKBB	-0.0674694702080482	0.0279242647081498
Multivariable	FVC	UKBB	Plaque	CHARGE	rs35480566	FOXP1	G	A	TRUE		NA	TRUE	0.271272296693495	0.0418170343644917	42.0827807260774	-0.503396819617483	0.376061370343492	UKBB	0.122287803418113	0.0410381014173299	UKBB	-0.0509173839345725	0.0199470286425341
Multivariable	FVC	UKBB	Plaque	CHARGE	rs1610265	COL8A1	T	C	TRUE		NA	TRUE	-0.36181609957245	0.0773395641465231	21.8862993325862	-0.429163187231495	0.730549887828967	UKBB	0.337790624589206	0.0756813726059162	UKBB	-0.0492603185838255	0.0370286825629415
Multivariable	FVC	UKBB	Plaque	CHARGE	rs13109426	NA	G	A	TRUE		NA	TRUE	-0.072362787249498	0.0420971033265554	2.95478677390329	-0.433802789255619	0.382144570544931	UKBB	0.524030331755665	0.0412685685418965	UKBB	0.00713852275175331	0.020034853089508
Multivariable	FVC	UKBB	Plaque	CHARGE	rs12198986	NA	A	G	TRUE		NA	TRUE	0.0479823312819551	0.041379336915998	1.34460782935444	0.308533534604264	0.402894629057462	UKBB	0.796637454255599	0.0405762517576477	UKBB	0.012968778905649	0.0196923348605327
Multivariable	FVC	UKBB	Plaque	CHARGE	rs9689096	NA	C	A	TRUE		NA	TRUE	0.893435901911064	0.0857042871693269	108.673012507852	0.672742293498019	0.916852620733662	UKBB	1.24975334472427	0.0838840772830541	UKBB	0.0338770035203426	0.0404782259019054
Multivariable	FVC	UKBB	Plaque	CHARGE	rs9357446	NA	G	A	TRUE		NA	TRUE	-0.149451574206775	0.041334418509474	13.0730620672193	-0.0719138313739261	0.376447822091274	UKBB	-0.0821032169681414	0.0405827519956009	UKBB	-0.00232992503138987	0.0196889724920946
Multivariable	FVC	UKBB	Plaque	CHARGE	rs9472541	NA	A	T	TRUE		NA	TRUE	-0.124642996229633	0.0462023996256496	7.27791025728374	-0.0835128364342368	0.416285095079111	UKBB	0.124796605089904	0.045262753094112	UKBB	-0.0172544823241438	0.0219871790997918
Multivariable	FVC	UKBB	Plaque	CHARGE	rs62454414	HOXA3,HOXA5	G	T	TRUE		NA	TRUE	-0.310261902448916	0.0615695352976651	25.3936512530309	-1.00215403721084	0.567230043531237	UKBB	-0.190469899498834	0.060416096751153	UKBB	0.0499931214943203	0.0291543064902846
Multivariable	FVC	UKBB	Plaque	CHARGE	rs17232687	NA	T	C	TRUE		NA	TRUE	0.301264633939967	0.0413942699085087	52.9682774431772	-0.350289952821382	0.377932497762909	UKBB	0.192886963965436	0.0406017755597611	UKBB	-0.0178678279915128	0.0197056390165841
Multivariable	FVC	UKBB	Plaque	CHARGE	rs7838717	BOP1	T	C	TRUE		NA	TRUE	0.184370451384824	0.0437300232004863	17.7755571670268	-0.66346308944977	0.537649026777689	UKBB	-0.208121930343263	0.0428459652128893	UKBB	-0.0351923835390162	0.0207669540962496
Multivariable	FVC	UKBB	Plaque	CHARGE	rs56196860	FKBP4	A	C	TRUE		NA	TRUE	-0.56203615127726	0.118680940592581	22.4267603923876	-0.925600603812791	1.9036044372128	UKBB	0.266757557605846	0.116135887434299	UKBB	0.029916154356872	0.0562811772376496
Multivariable	FVC	UKBB	Plaque	CHARGE	rs803765	NA	A	C	TRUE		NA	TRUE	-0.251609836131378	0.0435004985524196	33.4554411580998	0.192543484001157	0.396908793228809	UKBB	0.0819236967476423	0.0426513620016623	UKBB	0.00767694842429158	0.0206780255819181
Multivariable	FVC	UKBB	Plaque	CHARGE	rs10141786	VRTN	A	G	TRUE		NA	TRUE	-0.33273884878409	0.0424019272380692	61.5794529550563	0.0463960202412427	0.428115107554439	UKBB	-0.119035877661761	0.0416235392960238	UKBB	-0.00715412405096655	0.0201883945768159
Multivariable	FVC	UKBB	Plaque	CHARGE	rs34245505	BMF	G	C	TRUE		NA	TRUE	-0.324812426130377	0.0525974025665368	38.1361349051907	-0.0556752242894912	0.550893130587583	UKBB	-0.161723466305034	0.0515311726262942	UKBB	-0.0163302439971825	0.0250814887392665
Multivariable	FVC	UKBB	Plaque	CHARGE	rs4924525	NA	C	A	TRUE		NA	TRUE	-0.107239479590826	0.0415206729508442	6.67084159420364	0.735376920823696	0.384852448972625	UKBB	0.258533633495849	0.040710489558615	UKBB	0.0352707517344459	0.01976533036563
Multivariable	FVC	UKBB	Plaque	CHARGE	rs3751837	CLUAP1	T	C	TRUE		NA	TRUE	-0.375687339216448	0.0502415491046371	55.9148386087417	-0.320132539664574	0.455218721160363	UKBB	0.0183992936477306	0.0492360812695849	UKBB	-0.0245478124034843	0.0239353631543995
Multivariable	FVC	UKBB	Plaque	CHARGE	rs11074547	GRIN2A	G	T	TRUE		NA	TRUE	0.191637708923202	0.0470650830612491	16.579227130201	0.176304876916722	0.447349676309029	UKBB	0.0589279737009585	0.0461692541534565	UKBB	0.028710730944709	0.0223656107308185
Multivariable	FVC	UKBB	Plaque	CHARGE	rs76219171	TENT4B	A	G	TRUE		NA	TRUE	-0.332669622385367	0.0879357891120072	14.3118231181771	-0.248218708290648	0.932519346357181	UKBB	-0.0119606071842289	0.0859887024069923	UKBB	-0.0689169910608617	0.0421607736729132
Multivariable	FVC	UKBB	Plaque	CHARGE	rs1215	CLDN7	G	A	TRUE		NA	TRUE	-0.13506329989732	0.0591498554757374	5.2139557004574	0.433802789255619	0.607942538788869	UKBB	0.268718835785748	0.0580066989751314	UKBB	0.0132026054875202	0.0281411731554997
Multivariable	FVC	UKBB	Plaque	CHARGE	rs34351630	NCOR1	T	C	TRUE		NA	TRUE	-0.171453454380716	0.0414893299480263	17.0773168768154	0.127589055663417	0.387099263231123	UKBB	0.038853342524098	0.0406720250309681	UKBB	-0.0184131741785398	0.0197311903765525
Multivariable	FVC	UKBB	Plaque	CHARGE	rs12945803	NA	C	T	TRUE		NA	TRUE	-0.160361654645422	0.0502351914033802	10.1902522536081	0.27141671841127	0.470466001436609	UKBB	0.0932825025935786	0.0493266246588686	UKBB	0.0171070536635724	0.0238966759573999
Multivariable	FVC	UKBB	Plaque	CHARGE	rs28519449	NA	T	C	TRUE		NA	TRUE	0.149128157125244	0.0420889339430206	12.5540383354145	0.0927920404824853	0.372734692079895	UKBB	-0.235492832684547	0.0413074444505854	UKBB	0.0276367249679589	0.0200405808243752
Multivariable	FVC	UKBB	Plaque	CHARGE	rs77672322	DDX5	T	C	TRUE		NA	TRUE	-0.633802293502769	0.128877083240296	24.1855637950514	-2.22236936955552	2.9838959684336	UKBB	-0.474887659941526	0.126638453691988	UKBB	0.0278913613198781	0.060859983093598
Multivariable	FVC	UKBB	Plaque	CHARGE	rs59606152	ASPSCR1	T	C	TRUE		NA	TRUE	0.485493387539906	0.0670231369451766	52.4707337008032	-0.491797814557172	0.981434390353878	UKBB	-0.0607026141185788	0.065680270730835	UKBB	0.00329450248270019	0.0319058504085558
Multivariable	FVC	UKBB	Plaque	CHARGE	rs303752	NA	A	G	TRUE		NA	TRUE	-0.13233945744009	0.042624325340288	9.63970322439122	-0.774813538028753	0.403618761722438	UKBB	0.128379628345444	0.0417995987402574	UKBB	-0.00792324157755889	0.0202940784226372
Multivariable	FVC	UKBB	Plaque	CHARGE	rs1668091	NA	C	T	TRUE		NA	TRUE	0.277106784110815	0.0446004742984594	38.6024938263061	-0.419883983183246	0.438961706118103	UKBB	0.152636737963475	0.0437277482796592	UKBB	0.0053638086546982	0.021225988680421
Multivariable	FVC	UKBB	Plaque	CHARGE	rs2202572	NA	A	C	TRUE		NA	TRUE	-0.202516637482425	0.043969914901338	21.2133943585444	0.162386070844349	0.404925194263807	UKBB	-0.0790107768702352	0.0431188101736162	UKBB	0.0301611453924307	0.0209443453442312
Multivariable	FVC	UKBB	Plaque	CHARGE	rs2967516	ZFP82	G	A	TRUE		NA	TRUE	0.178113033937809	0.0454837260229848	15.3348429684713	0.614747268196465	0.413188303470659	UKBB	0.0981922883597965	0.0446140904759835	UKBB	0.011974491468619	0.0216166098059852
Multivariable	FEV1FVC	UKBB	Plaque	CHARGE	rs9661802	PHF13	C	A	TRUE		NA	TRUE	0.363155223124998	0.044043470839128	67.9863173806273	-0.28301572347158	0.397345480502058	UKBB	0.06002987461386	0.0430072250841537	UKBB	0.0132853140753122	0.0208754402236465
Multivariable	FEV1FVC	UKBB	Plaque	CHARGE	rs1416685	FAF1	C	G	TRUE		NA	TRUE	-0.266873971071115	0.0424069613946573	39.6039155862719	-0.461640401400365	0.380470886175757	UKBB	0.0937340710777414	0.0413826895893378	UKBB	-0.0391332186710386	0.020101870747083
Multivariable	FEV1FVC	UKBB	Plaque	CHARGE	rs72673461	NA	G	T	TRUE		NA	TRUE	0.789945138830057	0.0953094096515535	68.6945531260105	-0.698260104630702	0.892304834476486	UKBB	-0.0792219306097649	0.093330364067576	UKBB	-0.0168666923798668	0.0454284982251149
Multivariable	FEV1FVC	UKBB	Plaque	CHARGE	rs9661687	NEXN	C	T	TRUE		NA	TRUE	0.329440287928061	0.061199506702662	28.9772771528331	-0.0951118414945475	0.535397151232694	UKBB	0.0926435055091592	0.0597742584121924	UKBB	0.00208223330725027	0.0289684878796762
Multivariable	FEV1FVC	UKBB	Plaque	CHARGE	rs10874851	NA	A	C	TRUE		NA	TRUE	-0.20212376854486	0.0416218839167576	23.5825794696508	-0.157746468820225	0.390313459826643	UKBB	-0.030711929176239	0.0406784126681918	UKBB	-0.00563901364375634	0.0197405199884261
Multivariable	FEV1FVC	UKBB	Plaque	CHARGE	rs9970286	DENND2D	A	G	TRUE		NA	TRUE	-0.302821671872405	0.0442490990799753	46.8344085500774	-1.03231145036765	0.443711880926899	UKBB	0.0174579064826438	0.0432460137075686	UKBB	0.025579861254066	0.0209536425618277
Multivariable	FEV1FVC	UKBB	Plaque	CHARGE	rs141942982	NA	T	G	TRUE		NA	TRUE	0.478974483500949	0.0668802029920029	51.2896328674056	0.436122590267681	0.625136506046807	UKBB	0.273121167184182	0.0653555705390649	UKBB	-0.0254571246033777	0.0318443612508862
Multivariable	FEV1FVC	UKBB	Plaque	CHARGE	rs17531405	HMCN1	C	G	TRUE		NA	TRUE	-0.365683014051584	0.0544012140951397	45.1848028216176	-0.25053850930271	0.487901432330215	UKBB	-0.169463133961204	0.0531288255475077	UKBB	0.0169432038518971	0.0257559377299882
Multivariable	FEV1FVC	UKBB	Plaque	CHARGE	rs10919604	NA	G	A	TRUE		NA	TRUE	0.299232488070567	0.0425587033980828	49.4357026104012	-0.867605578511238	0.377888848679721	UKBB	0.00034542484718194	0.0415883482169992	UKBB	0.000832038747870561	0.0201837751425181
Multivariable	FEV1FVC	UKBB	Plaque	CHARGE	rs4309038	LMOD1	C	G	TRUE		NA	FALSE	NA	NA	NA	NA	NA	UKBB	NA	NA	UKBB	NA	NA
Multivariable	FEV1FVC	UKBB	Plaque	CHARGE	rs2799098	TGFB2	G	A	TRUE		NA	TRUE	0.453080337911131	0.0542301900485704	69.8020501843712	-0.454680998364178	0.548581020447966	UKBB	0.238708907119331	0.0530141876167436	UKBB	0.0383227709638412	0.0258039671730603
Multivariable	FEV1FVC	UKBB	Plaque	CHARGE	rs75128958	NA	A	G	TRUE		NA	TRUE	0.55122077320867	0.0786828617892607	49.0784521334729	0.767854134992566	0.693064448863872	UKBB	-0.0977024960401384	0.0767949927641941	UKBB	-0.0175345340846731	0.0371555255250263
Multivariable	FEV1FVC	UKBB	Plaque	CHARGE	rs2544536	NA	T	C	TRUE		NA	TRUE	-0.293799832432765	0.041598402214688	49.8826810981402	0.266777116387145	0.368090883769166	UKBB	0.0224162233393079	0.0406519438869625	UKBB	0.024390834879716	0.019729323030301
Multivariable	FEV1FVC	UKBB	Plaque	CHARGE	rs12470864	NA	A	G	TRUE		NA	TRUE	0.315942443007919	0.0426503513443386	54.8745178884436	0.480198809496862	0.384496015258609	UKBB	0.0516448831694649	0.041691663089561	UKBB	0.00780508645214183	0.0202300076910164
Multivariable	FEV1FVC	UKBB	Plaque	CHARGE	rs1406225	NA	T	G	TRUE		NA	TRUE	0.320678559571337	0.0461353720716716	48.3138663308618	-0.317812738652512	0.407460327178939	UKBB	0.146073573602588	0.0451178672812393	UKBB	0.0609769666328354	0.0217972689175035
Multivariable	FEV1FVC	UKBB	Plaque	CHARGE	rs2084448	ITGAV	C	T	TRUE		NA	TRUE	0.260530053787127	0.0455592664064697	32.7010888276671	0.603148263136155	0.396796667309758	UKBB	0.133915757788469	0.0445266505764646	UKBB	0.0129742526226836	0.0215905801229339
Multivariable	FEV1FVC	UKBB	Plaque	CHARGE	rs985256	SPATS2L	A	C	TRUE		NA	TRUE	0.189779839234161	0.0503501516246539	14.2068757861903	0.171665274892598	0.443802251804881	UKBB	0.0399101656723808	0.0491580851936048	UKBB	0.0350182855787078	0.0239484768178446
Multivariable	FEV1FVC	UKBB	Plaque	CHARGE	rs6435952	NA	A	T	TRUE		NA	TRUE	0.304893831975899	0.0583548659154139	27.2987729422302	0.682021497546267	0.519105381916421	UKBB	0.176833743895349	0.0569801121978824	UKBB	-0.0238029769608297	0.0276064148954556
Multivariable	FEV1FVC	UKBB	Plaque	CHARGE	rs586936	NA	A	G	TRUE		NA	TRUE	0.231149721401457	0.0427685778864329	29.2103747979459	0.0185584080964971	0.373772359564688	UKBB	-0.075857442248195	0.0417827729041721	UKBB	-0.00612689785856519	0.0202879119543262
Multivariable	FEV1FVC	UKBB	Plaque	CHARGE	rs1799807	BCHE	C	T	TRUE		NA	TRUE	0.94631554246131	0.148692914805249	40.5033920999892	0.603148263136155	2.08060711532623	UKBB	0.170063907210128	0.145325994077547	UKBB	0.120238031485124	0.0691412483957973
Multivariable	FEV1FVC	UKBB	Plaque	CHARGE	rs62316310	BTC	A	G	TRUE		NA	TRUE	-0.388911457469512	0.0475102898317675	67.0079167371254	0.0765534333980504	0.428167218462418	UKBB	-0.078067043552487	0.0463660113604749	UKBB	0.0196889119469714	0.0224555479193278
Multivariable	FEV1FVC	UKBB	Plaque	CHARGE	rs11098196	FRAS1	G	T	TRUE		NA	TRUE	0.244996708714775	0.0416644806492042	34.5770991135619	0.252858310314773	0.370640553253702	UKBB	-0.0124099876833253	0.0406791761467419	UKBB	0.0084056038487513	0.019732809166143
Multivariable	FEV1FVC	UKBB	Plaque	CHARGE	rs10059661	LOX	G	C	TRUE		NA	TRUE	-0.416933625945731	0.0550352096476707	57.3921632829009	-0.0301574131568077	0.507341177767708	UKBB	0.254328220753381	0.0537110346688291	UKBB	0.0131608653809699	0.0260044431732125
Multivariable	FEV1FVC	UKBB	Plaque	CHARGE	rs17163397	NA	G	A	TRUE		NA	TRUE	-0.451853102399121	0.0629569480025169	51.511856739976	0.433802789255619	0.580644774008551	UKBB	-0.0292689134831235	0.0614586155198429	UKBB	-0.0177632727621642	0.0298762864266866
Multivariable	FEV1FVC	UKBB	Plaque	CHARGE	rs10059996	NA	T	G	TRUE		NA	TRUE	-0.508435118637049	0.0444604961054306	130.774320532757	0.0811930354221747	0.506728458903028	UKBB	-0.0426480467444849	0.0434307839554469	UKBB	0.0253816500028562	0.0211159307099113
Multivariable	FEV1FVC	UKBB	Plaque	CHARGE	rs79898473	RASGEF1C	C	T	TRUE		NA	TRUE	-0.405022633202569	0.0442775820972231	83.6740502854448	0.0765534333980504	0.458857579004568	UKBB	0.0746113452110454	0.0432776888220398	UKBB	0.0378291718990887	0.0209559803655865
Multivariable	FEV1FVC	UKBB	Plaque	CHARGE	rs12202314	NA	C	T	TRUE		NA	TRUE	-0.303071308683525	0.0447018929619439	45.9661171917934	-0.487158212533048	0.437507484980516	UKBB	0.0220897654229115	0.0436758694967497	UKBB	0.011657666939465	0.0211903443358796
Multivariable	FEV1FVC	UKBB	Plaque	CHARGE	rs4721457	NA	C	T	TRUE		NA	TRUE	0.305698605192167	0.058308751930775	27.4864987753962	-0.213421693109716	0.528248901401016	UKBB	0.00760683323750661	0.0570513754827073	UKBB	-0.0587546857433587	0.027947841947975
Multivariable	FEV1FVC	UKBB	Plaque	CHARGE	rs193686	MET	C	T	TRUE		NA	TRUE	0.182077758040722	0.0446253032898693	16.6475923548345	0.0115990050603107	0.397139549475461	UKBB	-0.129888019977889	0.0435975422068103	UKBB	-0.0523636991228409	0.0211197438002368
Multivariable	FEV1FVC	UKBB	Plaque	CHARGE	rs330939	NA	G	T	TRUE		NA	TRUE	0.350917782244217	0.0433569857325665	65.5077358246317	0.285335524483642	0.41506444463079	UKBB	-0.20703347367595	0.0423068419375811	UKBB	0.0569240046981213	0.0204933364874219
Multivariable	FEV1FVC	UKBB	Plaque	CHARGE	rs72743974	NA	G	A	TRUE		NA	TRUE	-0.302989260221129	0.0557093158630933	29.5800442394552	-0.00927920404824853	0.445975872785794	UKBB	-0.0790358200728011	0.0543965720638012	UKBB	0.000676064337003684	0.0264224976451665
Multivariable	FEV1FVC	UKBB	Plaque	CHARGE	rs57649467	NA	A	G	TRUE		NA	TRUE	-0.277650251036459	0.0428347886955971	42.0148563698852	-0.313173136628388	0.38868369736519	UKBB	-0.0019709316754588	0.0418584760062039	UKBB	-0.0241844251095996	0.0203311556365989
Multivariable	FEV1FVC	UKBB	Plaque	CHARGE	rs1274475	PARD3	A	G	TRUE		NA	TRUE	-0.197773454325901	0.0431686300071457	20.9893730135722	0.443081993303867	0.400510761530632	UKBB	0.0454331144824765	0.0421569825745242	UKBB	0.031338356254239	0.0204446209886438
Multivariable	FEV1FVC	UKBB	Plaque	CHARGE	rs10836366	SLC1A2	C	T	TRUE		NA	TRUE	0.286347388050447	0.0480092032936623	35.5743893581324	-0.171665274892598	0.427195502055803	UKBB	0.132684686672859	0.046879181190112	UKBB	0.00382945584134865	0.0227449396575647
Multivariable	FEV1FVC	UKBB	Plaque	CHARGE	rs10841302	NA	G	C	TRUE		NA	FALSE	NA	NA	NA	NA	NA	UKBB	NA	NA	UKBB	NA	NA
Multivariable	FEV1FVC	UKBB	Plaque	CHARGE	rs1244869	RASSF3	G	T	TRUE		NA	TRUE	0.171853297627791	0.0430910408807326	15.9052965417782	-0.719138313739261	0.393359324544561	UKBB	-0.190592742997737	0.0421024768940162	UKBB	0.0392694587646317	0.0203995868438258
Multivariable	FEV1FVC	UKBB	Plaque	CHARGE	rs9533803	NA	T	C	TRUE		NA	TRUE	0.362919552009605	0.0510138087233674	50.611036698261	-0.443081993303867	0.464847167265201	UKBB	0.0204678885409434	0.0498588524258281	UKBB	-0.00762365805139939	0.0242268390999713
Multivariable	FEV1FVC	UKBB	Plaque	CHARGE	rs11620380	NA	A	C	TRUE		NA	TRUE	0.41858856088938	0.0679270933978776	37.9742013362335	0.146147463759914	0.604301326016053	UKBB	0.0717819905464109	0.0662889080472871	UKBB	-0.010877457299058	0.0322716175703957
Multivariable	FEV1FVC	UKBB	Plaque	CHARGE	rs9634470	NA	C	T	TRUE		NA	TRUE	-0.313418143505264	0.0470830663027395	44.3117386017289	0.0742336323859883	0.473036530056378	UKBB	0.0141852344100604	0.0460170121002232	UKBB	-0.0127873987314883	0.0223741248394398
Multivariable	FEV1FVC	UKBB	Plaque	CHARGE	rs1951121	NA	G	T	TRUE		NA	TRUE	0.259454695216148	0.0425655106165336	37.154153709914	-0.264457315375083	0.387552555819684	UKBB	-0.0471521326291346	0.0415817145940926	UKBB	0.0337132742751218	0.0201550665103842
Multivariable	FEV1FVC	UKBB	Plaque	CHARGE	rs74053129	NA	A	G	TRUE		NA	TRUE	-0.540170416464683	0.0708315798387053	58.1577684474426	-0.134548458699604	0.632341491891181	UKBB	-0.283713123806283	0.0692133010834693	UKBB	-0.0422510671845948	0.0337428744431787
Multivariable	FEV1FVC	UKBB	Plaque	CHARGE	rs79234094	NA	A	G	TRUE		NA	TRUE	-0.31562472343013	0.0475270009036443	44.1022970458424	0.222700897157965	0.423399398447599	UKBB	0.0068798422476502	0.0464417745766286	UKBB	-0.000409549777986424	0.02255041281949
Multivariable	FEV1FVC	UKBB	Plaque	CHARGE	rs35251997	FAM227B	T	A	TRUE		NA	TRUE	-0.619429231139323	0.081806621139643	57.3332394972866	-0.712178910703075	0.704697467235616	UKBB	-0.121293720082575	0.0797450249025366	UKBB	0.0983074756760823	0.0382303339648447
Multivariable	FEV1FVC	UKBB	Plaque	CHARGE	rs62012772	USP3	C	T	TRUE		NA	TRUE	-0.334281147209432	0.0546747813937496	37.3808917274231	-0.661143288437708	0.47842791587986	UKBB	0.232146006371102	0.0533774617491747	UKBB	0.0114936242214625	0.0258691665500013
Multivariable	FEV1FVC	UKBB	Plaque	CHARGE	rs7176074	REC114	T	G	TRUE		NA	TRUE	-0.459661672022478	0.0971220441108952	22.3996357556526	0.426843386219432	1.00812145836684	UKBB	-0.378647950543897	0.094899876449093	UKBB	0.0419701473455931	0.0457057166816511
Multivariable	FEV1FVC	UKBB	Plaque	CHARGE	rs56104880	NA	C	T	TRUE		NA	TRUE	0.286981081494059	0.0456965178257425	39.4403101539657	-0.0417564182171184	0.482249527121127	UKBB	0.325424554774802	0.0446427927290507	UKBB	0.0279895024138469	0.0216342146530459
Multivariable	FEV1FVC	UKBB	Plaque	CHARGE	rs35420030	FTO	C	T	TRUE		NA	TRUE	-0.5415303260861	0.0938937184036833	33.2638480404399	-1.12510349085013	1.09118186551417	UKBB	-0.22167188460739	0.0918658377292851	UKBB	0.0993149289699445	0.0438941742914884
Multivariable	FEV1FVC	UKBB	Plaque	CHARGE	rs12918140	NA	C	G	TRUE		NA	TRUE	0.349549144062971	0.065145496233993	28.7903996055481	-0.299254330556015	0.624860615264525	UKBB	-0.203640778759911	0.063654342238952	UKBB	-0.0147017287828628	0.0308759347095895
Multivariable	FEV1FVC	UKBB	Plaque	CHARGE	rs8082036	NA	G	C	TRUE		NA	FALSE	NA	NA	NA	NA	NA	UKBB	NA	NA	UKBB	NA	NA
Multivariable	FEV1FVC	UKBB	Plaque	CHARGE	rs8068952	BCAS3	G	C	TRUE		NA	TRUE	0.422874283765602	0.0505497641188106	69.9816670473878	0.313173136628388	0.456717903255047	UKBB	0.0252077759487007	0.0493811956550167	UKBB	0.0325575242422158	0.0240811585341523
Multivariable	FEV1FVC	UKBB	Plaque	CHARGE	rs11653958	NA	G	A	TRUE		NA	TRUE	-0.28462786176406	0.0475827316842487	35.7812969859545	0.600828462124093	0.454310872172381	UKBB	-0.227405723544357	0.0464769026692557	UKBB	-0.0103754668090718	0.0225502934582487
Multivariable	FEV1FVC	UKBB	Plaque	CHARGE	rs996865	NA	T	C	TRUE		NA	TRUE	0.636781608080116	0.0789356585506261	65.0780527387869	0.218061295133841	0.69850043546756	UKBB	0.160951608440686	0.0773187377432103	UKBB	-0.0648645113919656	0.0379002922294118
Multivariable	FEV1FVC	UKBB	Plaque	CHARGE	rs8089099	NA	A	G	TRUE		NA	TRUE	-0.379222756058908	0.0466711340649941	66.0225163009728	-0.0394366172050563	0.443849087294546	UKBB	-0.00787940872648751	0.0455831148882192	UKBB	-0.0131732837257841	0.0221614509185266
Multivariable	FEV1FVC	UKBB	Plaque	CHARGE	rs1985511	NA	A	T	TRUE		NA	FALSE	NA	NA	NA	NA	NA	UKBB	NA	NA	UKBB	NA	NA
Multivariable	FEV1FVC	UKBB	Plaque	CHARGE	rs12627254	NA	T	G	TRUE		NA	TRUE	-0.548701710841913	0.0623122436060387	77.540009748929	-0.229660300194151	0.535985471080938	UKBB	-0.065957205242231	0.0608014804951954	UKBB	-0.00702135627126321	0.029578389022644
Multivariable	FEV1	UKBB	PAD	MVP	rs12737805	NA	G	A	TRUE		NA	TRUE	-0.196087360397608	0.0506186169991993	15.0064736619628	-0.0580219457005198	0.0724475646953043	UKBB	-0.0133457335375183	0.0495198832577341	UKBB	-0.0397869299873766	0.0241051489202934
Multivariable	FEV1	UKBB	PAD	MVP	rs12096239	DHDDS	C	G	TRUE		NA	TRUE	-0.413676809365271	0.0476383471080616	75.4065343448835	0.16195136492233	0.0664953331264789	UKBB	-0.521676270714466	0.0466680949318021	UKBB	0.042723205420445	0.0225688253155148
Multivariable	FEV1	UKBB	PAD	MVP	rs4651005	RALGPS2	T	C	TRUE		NA	TRUE	0.255675106354201	0.0444548029205675	33.0780205030369	-0.091177343243674	0.0671933062060686	UKBB	0.0772548529513747	0.0435481205228541	UKBB	0.0169373684354989	0.0211192338235065
Multivariable	FEV1	UKBB	PAD	MVP	rs7424771	RBMS1	A	G	TRUE		NA	TRUE	-0.2133294057745	0.0417202274830585	26.1461718729956	0.0848013052546059	0.0574035913214617	UKBB	0.0466602314082077	0.0408412183882191	UKBB	0.0403429824755639	0.0198113389674995
Multivariable	FEV1	UKBB	PAD	MVP	rs2304340	OSBPL6	A	G	TRUE		NA	TRUE	0.118270783899974	0.0422105572443405	7.85077949623858	0.0663107950863083	0.0667768691319344	UKBB	-0.123219674166225	0.0413588233380864	UKBB	-0.0084155867511845	0.0200633658722401
Multivariable	FEV1	UKBB	PAD	MVP	rs4294980	NA	G	A	TRUE		NA	TRUE	0.260871997804147	0.050689878098985	26.4857597070302	-0.0497330963147313	0.0658354607457856	UKBB	0.240618780830807	0.0496462551990092	UKBB	0.00419344596750589	0.0241112908639031
Multivariable	FEV1	UKBB	PAD	MVP	rs2974389	NA	A	G	TRUE		NA	TRUE	-0.259254360751749	0.0419420736773057	38.2078273439023	-0.0184905101682975	0.0581498896164592	UKBB	-0.25000919095506	0.0410840040322869	UKBB	0.0425688803586758	0.019962420299716
Multivariable	FEV1	UKBB	PAD	MVP	rs6780171	IGF2BP2	A	T	TRUE		NA	TRUE	-0.183699023043453	0.0446804243032138	16.9035964450022	0.201482800454552	0.0607115023775034	UKBB	0.0125716613268379	0.0438088173520029	UKBB	-0.0170372215731218	0.0212785814691119
Multivariable	FEV1	UKBB	PAD	MVP	rs12331869	NA	A	G	TRUE		NA	TRUE	0.149123558374065	0.0540548880025206	7.6106644181859	0.0758748520699105	0.0731470835303513	UKBB	-0.109334140987714	0.0529140189075393	UKBB	0.00610495476384487	0.025696296566734
Multivariable	FEV1	UKBB	PAD	MVP	rs11739847	NA	A	G	TRUE		NA	TRUE	-0.224367056033179	0.0516311117841398	18.8840536330274	-0.0293297747497133	0.0779721121391275	UKBB	-0.0646792110733921	0.0506028125920225	UKBB	-0.03832060076766	0.0246221045299782
Multivariable	FEV1	UKBB	PAD	MVP	rs4866846	NA	A	G	TRUE		NA	TRUE	-0.36374521443755	0.0583847213883809	38.8146927215853	0.0656731912874015	0.0873601405741452	UKBB	-0.0255277753549618	0.057151070943846	UKBB	-0.035474509042563	0.0276512509813304
Multivariable	FEV1	UKBB	PAD	MVP	rs1800888	ADRB2	T	C	TRUE		NA	TRUE	-0.784901935033614	0.170463724041478	21.2015130449635	-0.0114768683803226	0.261550808349038	UKBB	-0.017304879334333	0.167688590205899	UKBB	0.0196837758160094	0.0808286827172656
Multivariable	FEV1	UKBB	PAD	MVP	rs2894837	DST			FALSE	rs9464388	0.961569	TRUE	-0.181548017320904	0.0432390524960506	17.6291220088624	0.0159400949726703	0.0586532026104699	UKBB	0.0420464826575851	0.0423906016805683	UKBB	-0.0596123955007229	0.0206264401535472
Multivariable	FEV1	UKBB	PAD	MVP	rs2627237	SLC2A12	G	A	TRUE		NA	TRUE	-0.20940510859681	0.0423494999516587	24.4499497808429	0.0599347570972403	0.0608067275112009	UKBB	-0.090329513592066	0.0415310359974765	UKBB	0.0281727634246979	0.0201237231603681
Multivariable	FEV1	UKBB	PAD	MVP	rs1102077	NA	C	A	TRUE		NA	TRUE	-0.434849526844198	0.0485810936125879	80.1204591923331	-0.00701364178797492	0.0661803191135163	UKBB	-0.292283171337008	0.047681941404139	UKBB	-0.060452020289911	0.0232386228915821
Multivariable	FEV1	UKBB	PAD	MVP	rs9385988	NA	G	A	TRUE		NA	TRUE	0.367206267112878	0.0463467259497497	62.7743247214906	-0.0344306051409678	0.0641221815260936	UKBB	-0.0250957405688005	0.0453571986191409	UKBB	0.0121032805553236	0.0220020933616906
Multivariable	FEV1	UKBB	PAD	MVP	rs559233	SKAP2	T	C	TRUE		NA	TRUE	-0.178902689339815	0.0417339809048729	18.3761324393875	0.0930901546403944	0.0567447812465109	UKBB	-0.00927834838308699	0.0408972420542658	UKBB	0.0145833807511185	0.019847829826436
Multivariable	FEV1	UKBB	PAD	MVP	rs1513272	JAZF1	C	T	TRUE		NA	TRUE	-0.041032731786597	0.0414293815742791	0.980943427743944	0.0969157774338353	0.0581089979133517	UKBB	-0.64268238938652	0.0405581226891556	UKBB	0.0245931453903791	0.0196891016008738
Multivariable	FEV1	UKBB	PAD	MVP	rs12707691	NA	G	C	TRUE		NA	TRUE	0.187029921013416	0.043885932862695	18.1623279011442	0.0835260976567923	0.0640921415847176	UKBB	-0.222858405183699	0.0429566785285233	UKBB	0.000818053039147726	0.0208480649708911
Multivariable	FEV1	UKBB	PAD	MVP	rs4128298	NA	C	T	TRUE		NA	TRUE	0.236000230474367	0.0461482614933724	26.1525574328923	-0.188093120677509	0.0717017530026055	UKBB	0.119940596306038	0.0452274232133135	UKBB	-0.0866253096330615	0.0220529631241389
Multivariable	FEV1	UKBB	PAD	MVP	rs7465401	NA	C	T	TRUE		NA	TRUE	0.250320966770426	0.0466277594501431	28.8207554441036	0.0497330963147313	0.0649861083442791	UKBB	-0.0842126454621696	0.0456975702988785	UKBB	-0.00719911945178863	0.0221932618399753
Multivariable	FEV1	UKBB	PAD	MVP	rs7041139	NA	T	C	TRUE		NA	TRUE	-0.147922682000683	0.0443309616642976	11.134103137664	-0.0994661926294625	0.0626385243139295	UKBB	0.116792270324511	0.0434255852243343	UKBB	-0.0421857201662519	0.021128403971598
Multivariable	FEV1	UKBB	PAD	MVP	rs967497	NA			FALSE	rs913264	-0.983605	TRUE	0.194659908588151	0.0451175110499153	18.6149881225518	0.0465450773201972	0.0678008842304398	UKBB	0.0565839299407861	0.0442114847815754	UKBB	0.00876120254967484	0.0214570821379845
Multivariable	FEV1	UKBB	PAD	MVP	rs11191841	STN1	T	C	TRUE		NA	TRUE	0.169823203342266	0.0414504894133586	16.7855173723511	-0.0669483988852152	0.0572572021081706	UKBB	0.0638696565988656	0.0406171198316293	UKBB	-0.0159933089834166	0.0197023820381463
Multivariable	FEV1	UKBB	PAD	MVP	rs12811814	NA	T	C	TRUE		NA	TRUE	-0.191494493029296	0.0420253240116046	20.7630159326359	0.00701364178797492	0.0582123759666857	UKBB	-0.0711978248949779	0.0411743968152551	UKBB	0.0657434408453231	0.0199933200508819
Multivariable	FEV1	UKBB	PAD	MVP	rs11176001	NA	A	C	TRUE		NA	TRUE	-0.2706394443872	0.0614217302631057	19.4150312309586	0.150474496542007	0.0991230795500303	UKBB	0.123500421647622	0.0602264457857862	UKBB	0.0320000249565745	0.0291402440461416
Multivariable	FEV1	UKBB	PAD	MVP	rs2701110	NA	A	C	TRUE		NA	TRUE	0.309752261458733	0.0552649305991371	31.4144683051407	0.0918149470425808	0.0793271157658853	UKBB	0.0183656039499629	0.0541642148034486	UKBB	0.0358309034820863	0.0261819003869589
Multivariable	FEV1	UKBB	PAD	MVP	rs2812208	NA	C	G	TRUE		NA	TRUE	1.74385524198093	0.144184621107157	146.279336332369	-0.212322065035968	0.240840644729545	UKBB	2.82893288438072	0.140315181634897	UKBB	0.0900431274854316	0.0677009397123506
Multivariable	FEV1	UKBB	PAD	MVP	rs4885681	NA	C	T	TRUE		NA	TRUE	0.225925193791696	0.0466985803704428	23.4057181180181	0.070774021678656	0.0728352871190197	UKBB	-0.0600767976670888	0.0457238337409783	UKBB	0.0167034212871732	0.0222207387077283
Multivariable	FEV1	UKBB	PAD	MVP	rs2304645	NA	G	C	TRUE		NA	FALSE	NA	NA	NA	NA	NA	UKBB	NA	NA	UKBB	NA	NA
Multivariable	FEV1	UKBB	PAD	MVP	rs6539952	MTHFSD	A	C	TRUE		NA	TRUE	-0.137686412856468	0.0474211743573784	8.43019384906122	-0.0478202849180108	0.0649977787604538	UKBB	0.135212732068726	0.0465565901129078	UKBB	-0.028392917770628	0.0226285188990395
Multivariable	FEV1	UKBB	PAD	MVP	rs4796334	NA			FALSE	rs12949767	-0.95686	FALSE	NA	NA	NA	NA	NA	UKBB	NA	NA	UKBB	NA	NA
Multivariable	FEV1	UKBB	PAD	MVP	rs4968200	NA	C	G	TRUE		NA	FALSE	NA	NA	NA	NA	NA	UKBB	NA	NA	UKBB	NA	NA
Multivariable	FEV1	UKBB	PAD	MVP	rs9807668	NA	T	C	TRUE		NA	TRUE	0.361341336716005	0.0706390025126565	26.1665326480732	0.0682236064830288	0.103234071396979	UKBB	0.044942267712184	0.0692305996234395	UKBB	-0.0443014203099443	0.0337856158748643
Multivariable	FEV1	UKBB	PAD	MVP	rs11085744	QTRT1	C	T	TRUE		NA	TRUE	-0.285147709707724	0.0419029720786143	46.3073704411194	-0.288834520904785	0.0674223972520387	UKBB	-0.230067947783446	0.0410798323424954	UKBB	-0.00247023785981626	0.0199333989114131
Multivariable	FEV1	UKBB	PAD	MVP	rs6032942	NA	C	G	TRUE		NA	TRUE	0.245301776336581	0.0490654338989522	24.9948249017744	-0.00956405698360217	0.0703100313717967	UKBB	0.102443833317518	0.048072841467969	UKBB	0.00842665475170826	0.0233640514758186
Multivariable	FEV1	UKBB	PAD	MVP	rs113111175	PPP6R2	T	C	TRUE		NA	TRUE	0.189517203995133	0.0633583818560489	8.94724082214238	-0.00701364178797492	0.11675809707453	UKBB	0.00710794628112715	0.0619965418346229	UKBB	0.0173450277314787	0.0300163040045839
Multivariable	FVC	UKBB	PAD	MVP	rs9438626	DHDDS	C	G	TRUE		NA	TRUE	0.227562315875191	0.0508540355198954	20.0239543113264	-0.182992290286255	0.068249140279198	UKBB	0.10503830910335	0.0498716360254913	UKBB	0.0015084069123396	0.0242095839626568
Multivariable	FVC	UKBB	PAD	MVP	rs2146098	HMCN1	G	A	TRUE		NA	TRUE	0.215025198734071	0.0432793484557885	24.6840994364209	-0.0822508900589786	0.0607836691105386	UKBB	0.0431288762337511	0.0424418393554961	UKBB	-0.012743199069266	0.0206094209839691
Multivariable	FVC	UKBB	PAD	MVP	rs17009288	NA	C	A	TRUE		NA	TRUE	0.27403702599247	0.0455811691437682	36.1449451706387	0.0427194545267563	0.0702644433492706	UKBB	-0.121937462194849	0.0446794260999104	UKBB	0.0379478092903238	0.0216410779375826
Multivariable	FVC	UKBB	PAD	MVP	rs6751968	NA	A	C	TRUE		NA	TRUE	0.182053314020089	0.0543414608262529	11.223661494767	-0.187455516878602	0.0720067672462777	UKBB	-0.228901725381849	0.0532883629242122	UKBB	-0.00859284355260099	0.0258862657123152
Multivariable	FVC	UKBB	PAD	MVP	rs13430465	NA	T	C	TRUE		NA	TRUE	0.441409151503509	0.077160074336712	32.7263364617037	0.04399466212457	0.105441109039245	UKBB	-0.233427691117161	0.0757692667011015	UKBB	0.0244696853409637	0.036608545919969
Multivariable	FVC	UKBB	PAD	MVP	rs13009582	ATAD2B	A	G	TRUE		NA	TRUE	0.36995669139721	0.0415977147175911	79.0975131410695	-0.0580219457005198	0.0592444961520619	UKBB	0.541088706892951	0.0407954397672484	UKBB	-0.0345287857734085	0.0198201666988981
Multivariable	FVC	UKBB	PAD	MVP	rs732990	CIB4	C	G	TRUE		NA	FALSE	NA	NA	NA	NA	NA	UKBB	NA	NA	UKBB	NA	NA
Multivariable	FVC	UKBB	PAD	MVP	rs4952564	NA	G	A	TRUE		NA	TRUE	0.237476834167212	0.0443402327850581	28.6844524181077	0.0286921709508065	0.0613292056225599	UKBB	-0.00370623581216451	0.0434565420413947	UKBB	-0.0253245015034197	0.0211162358756825
Multivariable	FVC	UKBB	PAD	MVP	rs1249096	NA	G	A	TRUE		NA	TRUE	0.344102794799361	0.0418701914581963	67.5408475843385	-0.0382562279344087	0.0581899572051855	UKBB	0.22981118905398	0.0410592668591514	UKBB	0.0154422238331551	0.0199441430312154
Multivariable	FVC	UKBB	PAD	MVP	rs12997625	KIAA2012	C	T	TRUE		NA	TRUE	-0.259259353190201	0.0415660177358162	38.9038004774659	0.0229537367606452	0.0578046564043947	UKBB	-0.169308920555929	0.0407572130285417	UKBB	0.0178435941341569	0.0197908502668408
Multivariable	FVC	UKBB	PAD	MVP	rs4674407	ASIC4	T	C	TRUE		NA	TRUE	-0.113059256398418	0.04176063830988	7.32956149685874	-0.0191281139672043	0.0578248300310009	UKBB	0.163160418907002	0.0409579898830228	UKBB	-0.0303101655302016	0.0198801113729645
Multivariable	FVC	UKBB	PAD	MVP	rs6431620	NA	G	T	TRUE		NA	TRUE	-0.107005624162642	0.0509590469934669	4.40930980610703	0.0267793595540861	0.0693531266072291	UKBB	0.27354558356451	0.0500244140958436	UKBB	-0.0145957267560601	0.0243004251665651
Multivariable	FVC	UKBB	PAD	MVP	rs6437219	NA			FALSE		NA	FALSE	NA	NA	NA	NA	NA	UKBB	NA	NA	UKBB	NA	NA
Multivariable	FVC	UKBB	PAD	MVP	rs6733504	NA	G	A	TRUE		NA	TRUE	-0.416481157988571	0.0416039987165237	100.21219341736	0.0694988140808424	0.056478923942869	UKBB	-0.391272360763718	0.0407655136672073	UKBB	-0.0100844435011823	0.0197931117228715
Multivariable	FVC	UKBB	PAD	MVP	rs73048404	NA	G	T	TRUE		NA	TRUE	-0.171675411521619	0.0582305049900119	8.6919072091927	0.128158363580269	0.0890278303514409	UKBB	0.0681428177945914	0.0570904710800119	UKBB	-0.0674694702080482	0.0279242647081498
Multivariable	FVC	UKBB	PAD	MVP	rs35480566	FOXP1	G	A	TRUE		NA	TRUE	0.271272296693495	0.0418170343644917	42.0827807260774	-0.176616252297187	0.0603469416575414	UKBB	0.122287803418113	0.0410381014173299	UKBB	-0.0509173839345725	0.0199470286425341
Multivariable	FVC	UKBB	PAD	MVP	rs1610265	COL8A1	T	C	TRUE		NA	TRUE	-0.36181609957245	0.0773395641465231	21.8862993325862	0.0401690393311291	0.102770656883426	UKBB	0.337790624589206	0.0756813726059162	UKBB	-0.0492603185838255	0.0370286825629415
Multivariable	FVC	UKBB	PAD	MVP	rs13109426	NA	G	A	TRUE		NA	TRUE	-0.072362787249498	0.0420971033265554	2.95478677390329	-0.0656731912874015	0.0634958361384542	UKBB	0.524030331755665	0.0412685685418965	UKBB	0.00713852275175331	0.020034853089508
Multivariable	FVC	UKBB	PAD	MVP	rs12198986	NA	A	G	TRUE		NA	TRUE	0.0479823312819551	0.041379336915998	1.34460782935444	-0.126245552183549	0.0582565035951967	UKBB	0.796637454255599	0.0405762517576477	UKBB	0.012968778905649	0.0196923348605327
Multivariable	FVC	UKBB	PAD	MVP	rs9689096	NA	C	A	TRUE		NA	TRUE	0.893435901911064	0.0857042871693269	108.673012507852	-0.118594306596667	0.108346706604014	UKBB	1.24975334472427	0.0838840772830541	UKBB	0.0338770035203426	0.0404782259019054
Multivariable	FVC	UKBB	PAD	MVP	rs9357446	NA	G	A	TRUE		NA	TRUE	-0.149451574206775	0.041334418509474	13.0730620672193	0.0191281139672043	0.0582442200399388	UKBB	-0.0821032169681414	0.0405827519956009	UKBB	-0.00232992503138987	0.0196889724920946
Multivariable	FVC	UKBB	PAD	MVP	rs9472541	NA	A	T	TRUE		NA	TRUE	-0.124642996229633	0.0462023996256496	7.27791025728374	0.10201660782509	0.0663926637176681	UKBB	0.124796605089904	0.045262753094112	UKBB	-0.0172544823241438	0.0219871790997918
Multivariable	FVC	UKBB	PAD	MVP	rs62454414	HOXA3,HOXA5	G	T	TRUE		NA	TRUE	-0.310261902448916	0.0615695352976651	25.3936512530309	-0.0503707001136381	0.0887187697250798	UKBB	-0.190469899498834	0.060416096751153	UKBB	0.0499931214943203	0.0291543064902846
Multivariable	FVC	UKBB	PAD	MVP	rs17232687	NA	T	C	TRUE		NA	TRUE	0.301264633939967	0.0413942699085087	52.9682774431772	0.20403321565018	0.0608181443909569	UKBB	0.192886963965436	0.0406017755597611	UKBB	-0.0178678279915128	0.0197056390165841
Multivariable	FVC	UKBB	PAD	MVP	rs7838717	BOP1	T	C	TRUE		NA	TRUE	0.184370451384824	0.0437300232004863	17.7755571670268	-0.00637603798906811	0.0630108407602977	UKBB	-0.208121930343263	0.0428459652128893	UKBB	-0.0351923835390162	0.0207669540962496
Multivariable	FVC	UKBB	PAD	MVP	rs56196860	FKBP4	A	C	TRUE		NA	TRUE	-0.56203615127726	0.118680940592581	22.4267603923876	-0.00828884938578854	0.180634554991726	UKBB	0.266757557605846	0.116135887434299	UKBB	0.029916154356872	0.0562811772376496
Multivariable	FVC	UKBB	PAD	MVP	rs803765	NA	A	C	TRUE		NA	TRUE	-0.251609836131378	0.0435004985524196	33.4554411580998	0.0172153025704839	0.0641120923069415	UKBB	0.0819236967476423	0.0426513620016623	UKBB	0.00767694842429158	0.0206780255819181
Multivariable	FVC	UKBB	PAD	MVP	rs10141786	VRTN	A	G	TRUE		NA	TRUE	-0.33273884878409	0.0424019272380692	61.5794529550563	-0.00127520759781362	0.049870469960631	UKBB	-0.119035877661761	0.0416235392960238	UKBB	-0.00715412405096655	0.0201883945768159
Multivariable	FVC	UKBB	PAD	MVP	rs34245505	BMF	G	C	TRUE		NA	TRUE	-0.324812426130377	0.0525974025665368	38.1361349051907	-0.0701364178797492	0.0821260870547823	UKBB	-0.161723466305034	0.0515311726262942	UKBB	-0.0163302439971825	0.0250814887392665
Multivariable	FVC	UKBB	PAD	MVP	rs4924525	NA			FALSE	rs4924519	0.996146	TRUE	-0.107586909579414	0.0416486237355718	6.67294515722608	0.123057533189015	0.0654591802836482	UKBB	0.261680905026742	0.0408422627968286	UKBB	0.0359377253607797	0.0198299089749381
Multivariable	FVC	UKBB	PAD	MVP	rs3751837	CLUAP1	T	C	TRUE		NA	TRUE	-0.375687339216448	0.0502415491046371	55.9148386087417	0.0663107950863083	0.0732463265347513	UKBB	0.0183992936477306	0.0492360812695849	UKBB	-0.0245478124034843	0.0239353631543995
Multivariable	FVC	UKBB	PAD	MVP	rs11074547	GRIN2A	G	T	TRUE		NA	TRUE	0.191637708923202	0.0470650830612491	16.579227130201	-0.148561685145287	0.0637001443083471	UKBB	0.0589279737009585	0.0461692541534565	UKBB	0.028710730944709	0.0223656107308185
Multivariable	FVC	UKBB	PAD	MVP	rs76219171	TENT4B	A	G	TRUE		NA	TRUE	-0.332669622385367	0.0879357891120072	14.3118231181771	0.126245552183549	0.142693196121665	UKBB	-0.0119606071842289	0.0859887024069923	UKBB	-0.0689169910608617	0.0421607736729132
Multivariable	FVC	UKBB	PAD	MVP	rs1215	CLDN7	G	A	TRUE		NA	TRUE	-0.13506329989732	0.0591498554757374	5.2139557004574	0.29393535129604	0.0853986465789134	UKBB	0.268718835785748	0.0580066989751314	UKBB	0.0132026054875202	0.0281411731554997
Multivariable	FVC	UKBB	PAD	MVP	rs34351630	NCOR1	T	C	TRUE		NA	TRUE	-0.171453454380716	0.0414893299480263	17.0773168768154	-0.106479834417437	0.0584739393039881	UKBB	0.038853342524098	0.0406720250309681	UKBB	-0.0184131741785398	0.0197311903765525
Multivariable	FVC	UKBB	PAD	MVP	rs12945803	NA	C	T	TRUE		NA	TRUE	-0.160361654645422	0.0502351914033802	10.1902522536081	-0.0255041519562724	0.0707536273716144	UKBB	0.0932825025935786	0.0493266246588686	UKBB	0.0171070536635724	0.0238966759573999
Multivariable	FVC	UKBB	PAD	MVP	rs28519449	NA	T	C	TRUE		NA	TRUE	0.149128157125244	0.0420889339430206	12.5540383354145	0.0994661926294625	0.0601157239909905	UKBB	-0.235492832684547	0.0413074444505854	UKBB	0.0276367249679589	0.0200405808243752
Multivariable	FVC	UKBB	PAD	MVP	rs77672322	DDX5	T	C	TRUE		NA	TRUE	-0.633802293502769	0.128877083240296	24.1855637950514	0.244202254981309	0.279338206564046	UKBB	-0.474887659941526	0.126638453691988	UKBB	0.0278913613198781	0.060859983093598
Multivariable	FVC	UKBB	PAD	MVP	rs59606152	ASPSCR1	T	C	TRUE		NA	TRUE	0.485493387539906	0.0670231369451766	52.4707337008032	0.138997628161685	0.111125166335898	UKBB	-0.0607026141185788	0.065680270730835	UKBB	0.00329450248270019	0.0319058504085558
Multivariable	FVC	UKBB	PAD	MVP	rs303752	NA	A	G	TRUE		NA	TRUE	-0.13233945744009	0.042624325340288	9.63970322439122	0.155575326933262	0.065377931259794	UKBB	0.128379628345444	0.0417995987402574	UKBB	-0.00792324157755889	0.0202940784226372
Multivariable	FVC	UKBB	PAD	MVP	rs1668091	NA	C	T	TRUE		NA	TRUE	0.277106784110815	0.0446004742984594	38.6024938263061	0.000637603798906811	0.041025302211551	UKBB	0.152636737963475	0.0437277482796592	UKBB	0.0053638086546982	0.021225988680421
Multivariable	FVC	UKBB	PAD	MVP	rs2202572	NA	A	C	TRUE		NA	TRUE	-0.202516637482425	0.043969914901338	21.2133943585444	-0.00382562279344087	0.0670494505756286	UKBB	-0.0790107768702352	0.0431188101736162	UKBB	0.0301611453924307	0.0209443453442312
Multivariable	FVC	UKBB	PAD	MVP	rs2967516	ZFP82	G	A	TRUE		NA	TRUE	0.178113033937809	0.0454837260229848	15.3348429684713	0.0057384341901613	0.0690838107123358	UKBB	0.0981922883597965	0.0446140904759835	UKBB	0.011974491468619	0.0216166098059852
Multivariable	FEV1FVC	UKBB	PAD	MVP	rs9661802	PHF13	C	A	TRUE		NA	TRUE	0.363155223124998	0.044043470839128	67.9863173806273	-0.143460854754032	0.0606124603848974	UKBB	0.06002987461386	0.0430072250841537	UKBB	0.0132853140753122	0.0208754402236465
Multivariable	FEV1FVC	UKBB	PAD	MVP	rs1416685	FAF1			FALSE	rs3789584	0.953084	TRUE	-0.258449165123805	0.0419457957220633	37.9641247847261	-0.0376186241355019	0.0601060996550679	UKBB	0.0872797787448512	0.0409590729634177	UKBB	-0.0375395712753624	0.0198935864924626
Multivariable	FEV1FVC	UKBB	PAD	MVP	rs72673461	NA	G	T	TRUE		NA	TRUE	0.789945138830057	0.0953094096515535	68.6945531260105	-0.0510083039125449	0.13350067846729	UKBB	-0.0792219306097649	0.093330364067576	UKBB	-0.0168666923798668	0.0454284982251149
Multivariable	FEV1FVC	UKBB	PAD	MVP	rs9661687	NEXN	C	T	TRUE		NA	TRUE	0.329440287928061	0.061199506702662	28.9772771528331	-0.0522835115103585	0.0809962961063988	UKBB	0.0926435055091592	0.0597742584121924	UKBB	0.00208223330725027	0.0289684878796762
Multivariable	FEV1FVC	UKBB	PAD	MVP	rs10874851	NA	A	C	TRUE		NA	TRUE	-0.20212376854486	0.0416218839167576	23.5825794696508	0.00637603798906811	0.0585618113368961	UKBB	-0.030711929176239	0.0406784126681918	UKBB	-0.00563901364375634	0.0197405199884261
Multivariable	FEV1FVC	UKBB	PAD	MVP	rs9970286	DENND2D	A	G	TRUE		NA	TRUE	-0.302821671872405	0.0442490990799753	46.8344085500774	-0.0376186241355019	0.0726915505775616	UKBB	0.0174579064826438	0.0432460137075686	UKBB	0.025579861254066	0.0209536425618277
Multivariable	FEV1FVC	UKBB	PAD	MVP	rs141942982	NA	T	G	TRUE		NA	TRUE	0.478974483500949	0.0668802029920029	51.2896328674056	-0.010201660782509	0.0873254909592555	UKBB	0.273121167184182	0.0653555705390649	UKBB	-0.0254571246033777	0.0318443612508862
Multivariable	FEV1FVC	UKBB	PAD	MVP	rs17531405	HMCN1	C	G	TRUE		NA	TRUE	-0.365683014051584	0.0544012140951397	45.1848028216176	-0.0408066431300359	0.0847090901518424	UKBB	-0.169463133961204	0.0531288255475077	UKBB	0.0169432038518971	0.0257559377299882
Multivariable	FEV1FVC	UKBB	PAD	MVP	rs10919604	NA	G	A	TRUE		NA	TRUE	0.299232488070567	0.0425587033980828	49.4357026104012	-0.109030249613065	0.0586149551663102	UKBB	0.00034542484718194	0.0415883482169992	UKBB	0.000832038747870561	0.0201837751425181
Multivariable	FEV1FVC	UKBB	PAD	MVP	rs4309038	LMOD1	C	G	TRUE		NA	FALSE	NA	NA	NA	NA	NA	UKBB	NA	NA	UKBB	NA	NA
Multivariable	FEV1FVC	UKBB	PAD	MVP	rs2799098	TGFB2	G	A	TRUE		NA	TRUE	0.453080337911131	0.0542301900485704	69.8020501843712	0.180441875090628	0.0766711456734544	UKBB	0.238708907119331	0.0530141876167436	UKBB	0.0383227709638412	0.0258039671730603
Multivariable	FEV1FVC	UKBB	PAD	MVP	rs75128958	NA	A	G	TRUE		NA	TRUE	0.55122077320867	0.0786828617892607	49.0784521334729	0.0554715305048926	0.119966373006363	UKBB	-0.0977024960401384	0.0767949927641941	UKBB	-0.0175345340846731	0.0371555255250263
Multivariable	FEV1FVC	UKBB	PAD	MVP	rs2544536	NA	T	C	TRUE		NA	TRUE	-0.293799832432765	0.041598402214688	49.8826810981402	-0.0516459077114517	0.0573459873007235	UKBB	0.0224162233393079	0.0406519438869625	UKBB	0.024390834879716	0.019729323030301
Multivariable	FEV1FVC	UKBB	PAD	MVP	rs12470864	NA	A	G	TRUE		NA	TRUE	0.315942443007919	0.0426503513443386	54.8745178884436	0.04399466212457	0.0651202065953385	UKBB	0.0516448831694649	0.041691663089561	UKBB	0.00780508645214183	0.0202300076910164
Multivariable	FEV1FVC	UKBB	PAD	MVP	rs1406225	NA	T	G	TRUE		NA	TRUE	0.320678559571337	0.0461353720716716	48.3138663308618	0.0242289443584588	0.0617747860603818	UKBB	0.146073573602588	0.0451178672812393	UKBB	0.0609769666328354	0.0217972689175035
Multivariable	FEV1FVC	UKBB	PAD	MVP	rs2084448	ITGAV	C	T	TRUE		NA	TRUE	0.260530053787127	0.0455592664064697	32.7010888276671	0.0650355874884947	0.0639414017433187	UKBB	0.133915757788469	0.0445266505764646	UKBB	0.0129742526226836	0.0215905801229339
Multivariable	FEV1FVC	UKBB	PAD	MVP	rs985256	SPATS2L	A	C	TRUE		NA	TRUE	0.189779839234161	0.0503501516246539	14.2068757861903	0.0561091343037994	0.0710199460655436	UKBB	0.0399101656723808	0.0491580851936048	UKBB	0.0350182855787078	0.0239484768178446
Multivariable	FEV1FVC	UKBB	PAD	MVP	rs6435952	NA	A	T	TRUE		NA	TRUE	0.304893831975899	0.0583548659154139	27.2987729422302	0.0752372482710037	0.0781688117483685	UKBB	0.176833743895349	0.0569801121978824	UKBB	-0.0238029769608297	0.0276064148954556
Multivariable	FEV1FVC	UKBB	PAD	MVP	rs586936	NA	A	G	TRUE		NA	TRUE	0.231149721401457	0.0427685778864329	29.2103747979459	0.126245552183549	0.0664042033985157	UKBB	-0.075857442248195	0.0417827729041721	UKBB	-0.00612689785856519	0.0202879119543262
Multivariable	FEV1FVC	UKBB	PAD	MVP	rs1799807	BCHE	C	T	TRUE		NA	TRUE	0.94631554246131	0.148692914805249	40.5033920999892	-0.272894425932115	0.226759000410728	UKBB	0.170063907210128	0.145325994077547	UKBB	0.120238031485124	0.0691412483957973
Multivariable	FEV1FVC	UKBB	PAD	MVP	rs62316310	BTC	A	G	TRUE		NA	TRUE	-0.388911457469512	0.0475102898317675	67.0079167371254	0.124970344585735	0.0642891460978841	UKBB	-0.078067043552487	0.0463660113604749	UKBB	0.0196889119469714	0.0224555479193278
Multivariable	FEV1FVC	UKBB	PAD	MVP	rs11098196	FRAS1	G	T	TRUE		NA	TRUE	0.244996708714775	0.0416644806492042	34.5770991135619	-0.033793001342061	0.0589232113541939	UKBB	-0.0124099876833253	0.0406791761467419	UKBB	0.0084056038487513	0.019732809166143
Multivariable	FEV1FVC	UKBB	PAD	MVP	rs10059661	LOX	G	C	TRUE		NA	TRUE	-0.416933625945731	0.0550352096476707	57.3921632829009	0.2059460270469	0.0780501479533384	UKBB	0.254328220753381	0.0537110346688291	UKBB	0.0131608653809699	0.0260044431732125
Multivariable	FEV1FVC	UKBB	PAD	MVP	rs17163397	NA	G	A	TRUE		NA	TRUE	-0.451853102399121	0.0629569480025169	51.511856739976	0.0121144721792294	0.0854045508941995	UKBB	-0.0292689134831235	0.0614586155198429	UKBB	-0.0177632727621642	0.0298762864266866
Multivariable	FEV1FVC	UKBB	PAD	MVP	rs10059996	NA			FALSE		NA	FALSE	NA	NA	NA	NA	NA	UKBB	NA	NA	UKBB	NA	NA
Multivariable	FEV1FVC	UKBB	PAD	MVP	rs79898473	RASGEF1C	C	T	TRUE		NA	TRUE	-0.405022633202569	0.0442775820972231	83.6740502854448	0.0350682089398746	0.0636895646566896	UKBB	0.0746113452110454	0.0432776888220398	UKBB	0.0378291718990887	0.0209559803655865
Multivariable	FEV1FVC	UKBB	PAD	MVP	rs12202314	NA	C	T	TRUE		NA	TRUE	-0.303071308683525	0.0447018929619439	45.9661171917934	0.100103796428369	0.0676080308418975	UKBB	0.0220897654229115	0.0436758694967497	UKBB	0.011657666939465	0.0211903443358796
Multivariable	FEV1FVC	UKBB	PAD	MVP	rs4721457	NA	C	T	TRUE		NA	TRUE	0.305698605192167	0.058308751930775	27.4864987753962	-0.100741400227276	0.0816198189067239	UKBB	0.00760683323750661	0.0570513754827073	UKBB	-0.0587546857433587	0.027947841947975
Multivariable	FEV1FVC	UKBB	PAD	MVP	rs193686	MET	C	T	TRUE		NA	TRUE	0.182077758040722	0.0446253032898693	16.6475923548345	0.207221234644714	0.0617162752225956	UKBB	-0.129888019977889	0.0435975422068103	UKBB	-0.0523636991228409	0.0211197438002368
Multivariable	FEV1FVC	UKBB	PAD	MVP	rs330939	NA	G	T	TRUE		NA	TRUE	0.350917782244217	0.0433569857325665	65.5077358246317	0.0892645318469536	0.0668531346530875	UKBB	-0.20703347367595	0.0423068419375811	UKBB	0.0569240046981213	0.0204933364874219
Multivariable	FEV1FVC	UKBB	PAD	MVP	rs72743974	NA	G	A	TRUE		NA	TRUE	-0.302989260221129	0.0557093158630933	29.5800442394552	0.133259193971524	0.0746881823394004	UKBB	-0.0790358200728011	0.0543965720638012	UKBB	0.000676064337003684	0.0264224976451665
Multivariable	FEV1FVC	UKBB	PAD	MVP	rs57649467	NA	A	G	TRUE		NA	TRUE	-0.277650251036459	0.0428347886955971	42.0148563698852	-0.0561091343037994	0.0588531504160421	UKBB	-0.0019709316754588	0.0418584760062039	UKBB	-0.0241844251095996	0.0203311556365989
Multivariable	FEV1FVC	UKBB	PAD	MVP	rs1274475	PARD3			FALSE	rs678188	0.812921	TRUE	-0.164270797704015	0.0424323769407206	14.9873900967008	-0.0363434165376882	0.0624510407119413	UKBB	0.0487622787477954	0.0414584457709899	UKBB	0.0330405134589716	0.0201080973737229
Multivariable	FEV1FVC	UKBB	PAD	MVP	rs10836366	SLC1A2	C	T	TRUE		NA	TRUE	0.286347388050447	0.0480092032936623	35.5743893581324	0.0599347570972403	0.0655036081282643	UKBB	0.132684686672859	0.046879181190112	UKBB	0.00382945584134865	0.0227449396575647
Multivariable	FEV1FVC	UKBB	PAD	MVP	rs10841302	NA	G	C	TRUE		NA	FALSE	NA	NA	NA	NA	NA	UKBB	NA	NA	UKBB	NA	NA
Multivariable	FEV1FVC	UKBB	PAD	MVP	rs1244869	RASSF3	G	T	TRUE		NA	TRUE	0.171853297627791	0.0430910408807326	15.9052965417782	-0.00765124558688173	0.0630419918526725	UKBB	-0.190592742997737	0.0421024768940162	UKBB	0.0392694587646317	0.0203995868438258
Multivariable	FEV1FVC	UKBB	PAD	MVP	rs9533803	NA	T	C	TRUE		NA	TRUE	0.362919552009605	0.0510138087233674	50.611036698261	0.0618475684939607	0.0739559837974469	UKBB	0.0204678885409434	0.0498588524258281	UKBB	-0.00762365805139939	0.0242268390999713
Multivariable	FEV1FVC	UKBB	PAD	MVP	rs11620380	NA	A	C	TRUE		NA	TRUE	0.41858856088938	0.0679270933978776	37.9742013362335	-0.0223161329617384	0.274476856665272	UKBB	0.0717819905464109	0.0662889080472871	UKBB	-0.010877457299058	0.0322716175703957
Multivariable	FEV1FVC	UKBB	PAD	MVP	rs9634470	NA	C	T	TRUE		NA	TRUE	-0.313418143505264	0.0470830663027395	44.3117386017289	-0.0548339267059858	0.0681431271332544	UKBB	0.0141852344100604	0.0460170121002232	UKBB	-0.0127873987314883	0.0223741248394398
Multivariable	FEV1FVC	UKBB	PAD	MVP	rs1951121	NA	G	T	TRUE		NA	TRUE	0.259454695216148	0.0425655106165336	37.154153709914	0.0420818507278495	0.058987966630248	UKBB	-0.0471521326291346	0.0415817145940926	UKBB	0.0337132742751218	0.0201550665103842
Multivariable	FEV1FVC	UKBB	PAD	MVP	rs74053129	NA	A	G	TRUE		NA	TRUE	-0.540170416464683	0.0708315798387053	58.1577684474426	-0.172153025704839	0.103984473551981	UKBB	-0.283713123806283	0.0692133010834693	UKBB	-0.0422510671845948	0.0337428744431787
Multivariable	FEV1FVC	UKBB	PAD	MVP	rs79234094	NA	A	G	TRUE		NA	TRUE	-0.31562472343013	0.0475270009036443	44.1022970458424	-0.0267793595540861	0.0745956802945152	UKBB	0.0068798422476502	0.0464417745766286	UKBB	-0.000409549777986424	0.02255041281949
Multivariable	FEV1FVC	UKBB	PAD	MVP	rs35251997	FAM227B	T	A	TRUE		NA	TRUE	-0.619429231139323	0.081806621139643	57.3332394972866	0.0758748520699105	0.123205424810237	UKBB	-0.121293720082575	0.0797450249025366	UKBB	0.0983074756760823	0.0382303339648447
Multivariable	FEV1FVC	UKBB	PAD	MVP	rs62012772	USP3	C	T	TRUE		NA	TRUE	-0.334281147209432	0.0546747813937496	37.3808917274231	0.0950029660371148	0.0832506365616489	UKBB	0.232146006371102	0.0533774617491747	UKBB	0.0114936242214625	0.0258691665500013
Multivariable	FEV1FVC	UKBB	PAD	MVP	rs7176074	REC114	T	G	TRUE		NA	TRUE	-0.459661672022478	0.0971220441108952	22.3996357556526	-0.0446322659234768	0.100855236114876	UKBB	-0.378647950543897	0.094899876449093	UKBB	0.0419701473455931	0.0457057166816511
Multivariable	FEV1FVC	UKBB	PAD	MVP	rs56104880	NA	C	T	TRUE		NA	TRUE	0.286981081494059	0.0456965178257425	39.4403101539657	0.0312425861464337	0.0614919463700151	UKBB	0.325424554774802	0.0446427927290507	UKBB	0.0279895024138469	0.0216342146530459
Multivariable	FEV1FVC	UKBB	PAD	MVP	rs35420030	FTO	C	T	TRUE		NA	TRUE	-0.5415303260861	0.0938937184036833	33.2638480404399	-0.357695731186721	0.166178845728334	UKBB	-0.22167188460739	0.0918658377292851	UKBB	0.0993149289699445	0.0438941742914884
Multivariable	FEV1FVC	UKBB	PAD	MVP	rs12918140	NA	C	G	TRUE		NA	TRUE	0.349549144062971	0.065145496233993	28.7903996055481	0.020403321565018	0.0965297779603782	UKBB	-0.203640778759911	0.063654342238952	UKBB	-0.0147017287828628	0.0308759347095895
Multivariable	FEV1FVC	UKBB	PAD	MVP	rs8082036	NA	G	C	TRUE		NA	FALSE	NA	NA	NA	NA	NA	UKBB	NA	NA	UKBB	NA	NA
Multivariable	FEV1FVC	UKBB	PAD	MVP	rs8068952	BCAS3	G	C	TRUE		NA	TRUE	0.422874283765602	0.0505497641188106	69.9816670473878	0.143460854754032	0.070900232488288	UKBB	0.0252077759487007	0.0493811956550167	UKBB	0.0325575242422158	0.0240811585341523
Multivariable	FEV1FVC	UKBB	PAD	MVP	rs11653958	NA	G	A	TRUE		NA	TRUE	-0.28462786176406	0.0475827316842487	35.7812969859545	-0.0312425861464337	0.07932834469416	UKBB	-0.227405723544357	0.0464769026692557	UKBB	-0.0103754668090718	0.0225502934582487
Multivariable	FEV1FVC	UKBB	PAD	MVP	rs996865	NA	T	C	TRUE		NA	TRUE	0.636781608080116	0.0789356585506261	65.0780527387869	0.116681495199946	0.0974769055320074	UKBB	0.160951608440686	0.0773187377432103	UKBB	-0.0648645113919656	0.0379002922294118
Multivariable	FEV1FVC	UKBB	PAD	MVP	rs8089099	NA	A	G	TRUE		NA	TRUE	-0.379222756058908	0.0466711340649941	66.0225163009728	0.0529211153092653	0.0685185302909181	UKBB	-0.00787940872648751	0.0455831148882192	UKBB	-0.0131732837257841	0.0221614509185266
Multivariable	FEV1FVC	UKBB	PAD	MVP	rs1985511	NA	A	T	TRUE		NA	FALSE	NA	NA	NA	NA	NA	UKBB	NA	NA	UKBB	NA	NA
Multivariable	FEV1FVC	UKBB	PAD	MVP	rs12627254	NA	T	G	TRUE		NA	TRUE	-0.548701710841913	0.0623122436060387	77.540009748929	0.0930901546403944	0.0915239672012209	UKBB	-0.065957205242231	0.0608014804951954	UKBB	-0.00702135627126321	0.029578389022644
Multivariable	IMT	CHARGE	FEV1	UKBB	rs201648240	NA			FALSE		NA	FALSE	NA	NA	NA	NA	NA	GIANT	NA	NA	TAG	NA	NA
Multivariable	IMT	CHARGE	FEV1	UKBB	rs224904	NA	C	G	TRUE		NA	TRUE	-3.52923179532157	0.647985474436176	29.664007696217	0.0904731919179496	0.0939480484998177	GIANT	0.0602721975787637	0.68612110879194	TAG	0.259643065402155	0.607517711578488
Multivariable	IMT	CHARGE	FEV1	UKBB	rs6907215	AIG1	T	C	TRUE		NA	TRUE	-1.60419627060071	0.293703283124741	29.8330325678357	0.0215387709472207	0.042394116572516	GIANT	1.00453662631273	0.297701023358882	TAG	0.0330454810511834	0.280443403892818
Multivariable	IMT	CHARGE	FEV1	UKBB	rs13225723	NA			FALSE	rs12705390	0.997203	TRUE	1.96514043148587	0.336916458512617	34.0206594935445	-0.134281406391001	0.0520298307266786	GIANT	-0.48217758063011	0.351389186845318	TAG	0.151065056233981	0.335999942771018
Multivariable	IMT	CHARGE	FEV1	UKBB	rs2912063	MCPH1	A	G	TRUE		NA	TRUE	1.8047208044258	0.313896138712668	33.0558327757085	-0.0812720511141606	0.045745854814188	GIANT	-0.391769284261964	0.333424415412432	TAG	-0.363500291563018	0.305170976837566
Multivariable	IMT	CHARGE	FEV1	UKBB	rs11785239	PRAG1	T	C	TRUE		NA	TRUE	1.76461589766078	0.300789797494476	34.4170919752796	0.194022150531861	0.0433333008903791	GIANT	-0.59267660952451	0.311392445048213	TAG	-0.0330454810511834	0.289751463735255
Multivariable	IMT	CHARGE	FEV1	UKBB	rs11196033	VTI1A			FALSE		NA	FALSE	NA	NA	NA	NA	NA	GIANT	NA	NA	TAG	NA	NA
Multivariable	IMT	CHARGE	FEV1	UKBB	rs844396	CBFA2T3			FALSE	rs2968474	0.990582	TRUE	-1.96514043148587	0.353265451268567	30.9445983135813	-0.190846906964641	0.0443842855250088	GIANT	-0.421905383051346	0.321922865345668	TAG	-0.323373636000866	0.32276579846383
Multivariable	IMT	CHARGE	FEV1	UKBB	rs148147734	NA			FALSE		NA	FALSE	NA	NA	NA	NA	NA	GIANT	NA	NA	TAG	NA	NA
Multivariable	IMT	CHARGE	FEV1	UKBB	rs200482500	NA			FALSE		NA	FALSE	NA	NA	NA	NA	NA	GIANT	NA	NA	TAG	NA	NA
Multivariable	IMT	CHARGE	FEV1	UKBB	rs7412	APOE			FALSE	rs445925	0.809822	TRUE	-3.97038576973676	0.541591092547113	53.743059362853	0.090774141471376	0.0663039100317183	GIANT	1.20544395157527	0.620360770785714	TAG	-1.39735177016433	1.19964963251995
Multivariable	PAD	MVP	FEV1	UKBB	rs7528419	CELSR2	A	G	TRUE		NA	TRUE	0.394676751523316	0.0681882565450761	33.5014741180919	-0.0272897230092517	0.0497711303696926	GIANT	-1.90861958999418	0.421334262019644	TAG	-0.054289004584087	0.568338702429807
Multivariable	PAD	MVP	FEV1	UKBB	rs6025	F5	T	C	TRUE		NA	TRUE	1.17510380138525	0.181170875644352	42.0703083934836	-0.163340436527679	0.138712382331109	GIANT	0.944264428733965	2.45059505283372	TAG	-2.01813473562584	1.55415035794591
Multivariable	PAD	MVP	FEV1	UKBB	rs118039278	LPA			FALSE	rs10455872	1	TRUE	-1.22547450149889	0.115595005045264	112.390711885555	0.04578948783493	0.0758809488164893	GIANT	-1.40635127683782	0.776170314481399	TAG	-2.02521591013681	2.33617434293586
Multivariable	PAD	MVP	FEV1	UKBB	rs3130968	NA			FALSE	rs2517546	0.956195	TRUE	0.449510678229302	0.0879154322256564	26.1426612050642	-0.292547934384212	0.0549043106327545	GIANT	2.209980577888	0.435569283510916	TAG	0.757685672673563	0.425423520788622
Multivariable	PAD	MVP	FEV1	UKBB	rs2107595	NA	A	G	TRUE		NA	TRUE	0.449510678229302	0.07677468132051	34.280250043615	-0.0358007782527566	0.0578922077304824	GIANT	-0.140635127683782	0.407489782296255	TAG	0.634945314483453	0.404185553908576
Multivariable	PAD	MVP	FEV1	UKBB	rs4722172	NA			FALSE		NA	FALSE	NA	NA	NA	NA	NA	GIANT	NA	NA	TAG	NA	NA
Multivariable	PAD	MVP	FEV1	UKBB	rs322	LPL			FALSE	rs320	0.995156	TRUE	0.281183275317904	0.0632148353595343	19.7852229517424	-0.0660022479563251	0.0466363225880478	GIANT	-0.934219062470838	0.336511171646847	TAG	-0.276165805927747	0.309737044002178
Multivariable	PAD	MVP	FEV1	UKBB	rs1537372	NA			FALSE	rs7859727	0.908177	TRUE	0.61592526974398	0.0589577316910145	109.137628370173	-0.0262027452841575	0.0414566391704965	GIANT	-0.0401814650525092	0.319759942560943	TAG	0.354058725548394	0.276150663986808
Multivariable	PAD	MVP	FEV1	UKBB	rs7903146	TCF7L2	T	C	TRUE		NA	TRUE	0.36981020336595	0.0614878842353965	36.1725128944026	-0.0576542845272985	0.0456204064419233	GIANT	0.190861958999418	0.335994112430845	TAG	-0.139263098715702	0.300454319083837
Multivariable	PAD	MVP	FEV1	UKBB	rs566125	MMP3	T	C	TRUE		NA	TRUE	0.504344604935288	0.0906198000424007	30.9748034911925	0.0674124343456818	0.0624583631061478	GIANT	-0.81367466731331	0.422285251693665	TAG	-0.101496834657206	0.394573758136975
Multivariable	PAD	MVP	FEV1	UKBB	rs7476	CREB3L1	A	C	TRUE		NA	TRUE	-0.376186241355019	0.0651042984454867	33.3876989172748	0.0987284533221343	0.0449417298853129	GIANT	0.642903440840147	0.339138125702202	TAG	-0.212435235329036	0.320090501546749
Multivariable	PAD	MVP	FEV1	UKBB	rs11066301	PTPN11	A	G	TRUE		NA	TRUE	-0.335379598224983	0.0612414994477547	29.9903579448631	-0.0387138530563118	0.041922998605321	GIANT	0.301360987893819	0.296842442375751	TAG	-0.363500291563018	0.282884465145621
Multivariable	PAD	MVP	FEV1	UKBB	rs4842266	NA	A	G	TRUE		NA	TRUE	-0.372998222360484	0.0677023965711599	30.3532668026948	0.0423974968399997	0.0451257499748217	GIANT	-0.0502268313156364	0.306900255964028	TAG	-0.0849740941316145	0.295656762170057
Multivariable	PAD	MVP	FEV1	UKBB	rs1975514	COL4A1	T	C	TRUE		NA	TRUE	-0.305412219676363	0.0602127230054156	25.7274227696871	0.0139731169839943	0.0428666051861275	GIANT	0.170771226473164	0.344400739833506	TAG	-0.120379966686454	0.467982829418273
Multivariable	PAD	MVP	FEV1	UKBB	rs55784307	NA			FALSE	rs1156446	1	TRUE	0.389575921132062	0.0806027625622297	23.3606196514559	0.0909614048739936	0.0534187244863118	GIANT	1.00453662631273	0.378169372277085	TAG	0.0826137026279585	0.374051476573983
Multivariable	PAD	MVP	FEV1	UKBB	rs10851907	NA			FALSE	rs12914385	0.920134	TRUE	0.341118032415144	0.060172100351359	32.1380123809269	-0.243573374973698	0.0426553495479073	GIANT	0.0602721975787637	0.298534642302223	TAG	0.0731721366133347	0.28260948441514
Multivariable	PAD	MVP	FEV1	UKBB	rs62084752	NA			FALSE	rs4790974	0.77874	TRUE	0.282458482915717	0.0670086906383	17.7683451062925	-0.0904182081954789	0.0522478340763229	GIANT	1.50680493946909	0.375128039423345	TAG	0.389464598103233	0.341573538103227
Multivariable	PAD	MVP	FEV1	UKBB	rs138294113	NA			FALSE	rs6511720	0.985966	TRUE	-0.429744960463191	0.0880292829701125	23.8323712896417	0.0898250746095996	0.0639206120584894	GIANT	1.90861958999418	0.503451497223419	TAG	0.57829591839571	0.522078461547855
Multivariable	IMT	CHARGE	FVC	UKBB	rs201648240	NA			FALSE		NA	FALSE	NA	NA	NA	NA	NA	GIANT	NA	NA	TAG	NA	NA
Multivariable	IMT	CHARGE	FVC	UKBB	rs224904	NA	C	G	TRUE		NA	TRUE	-3.52923179532157	0.647985474436176	29.664007696217	0.149769150310914	0.0938651275110056	GIANT	0.0602721975787637	0.68612110879194	TAG	0.259643065402155	0.607517711578488
Multivariable	IMT	CHARGE	FVC	UKBB	rs6907215	AIG1	T	C	TRUE		NA	TRUE	-1.60419627060071	0.293703283124741	29.8330325678357	-0.020812440844393	0.0423568255955364	GIANT	1.00453662631273	0.297701023358882	TAG	0.0330454810511834	0.280443403892818
Multivariable	IMT	CHARGE	FVC	UKBB	rs13225723	NA			FALSE	rs12705390	0.997203	TRUE	1.96514043148587	0.336916458512617	34.0206594935445	-0.0240174500392425	0.0519840463541458	GIANT	-0.48217758063011	0.351389186845318	TAG	0.151065056233981	0.335999942771018
Multivariable	IMT	CHARGE	FVC	UKBB	rs2912063	MCPH1	A	G	TRUE		NA	TRUE	1.8047208044258	0.313896138712668	33.0558327757085	-0.135110676713945	0.0457052897763368	GIANT	-0.391769284261964	0.333424415412432	TAG	-0.363500291563018	0.305170976837566
Multivariable	IMT	CHARGE	FVC	UKBB	rs11785239	PRAG1	T	C	TRUE		NA	TRUE	1.76461589766078	0.300789797494476	34.4170919752796	0.100000561609425	0.0432957506287812	GIANT	-0.59267660952451	0.311392445048213	TAG	-0.0330454810511834	0.289751463735255
Multivariable	IMT	CHARGE	FVC	UKBB	rs11196033	VTI1A			FALSE		NA	FALSE	NA	NA	NA	NA	NA	GIANT	NA	NA	TAG	NA	NA
Multivariable	IMT	CHARGE	FVC	UKBB	rs844396	CBFA2T3			FALSE	rs2968474	0.990582	TRUE	-1.96514043148587	0.353265451268567	30.9445983135813	-0.151431016545243	0.0443454366146054	GIANT	-0.421905383051346	0.321922865345668	TAG	-0.323373636000866	0.32276579846383
Multivariable	IMT	CHARGE	FVC	UKBB	rs148147734	NA			FALSE		NA	FALSE	NA	NA	NA	NA	NA	GIANT	NA	NA	TAG	NA	NA
Multivariable	IMT	CHARGE	FVC	UKBB	rs200482500	NA			FALSE		NA	FALSE	NA	NA	NA	NA	NA	GIANT	NA	NA	TAG	NA	NA
Multivariable	IMT	CHARGE	FVC	UKBB	rs7412	APOE			FALSE	rs445925	0.809822	TRUE	-3.97038576973676	0.541591092547113	53.743059362853	0.0701975152969595	0.0662454147897838	GIANT	1.20544395157527	0.620360770785714	TAG	-1.39735177016433	1.19964963251995
Multivariable	PAD	MVP	FVC	UKBB	rs7528419	CELSR2	A	G	TRUE		NA	TRUE	0.394676751523316	0.0681882565450761	33.5014741180919	-0.081865408469121	0.0497272294255001	GIANT	-1.90861958999418	0.421334262019644	TAG	-0.054289004584087	0.568338702429807
Multivariable	PAD	MVP	FVC	UKBB	rs6025	F5	T	C	TRUE		NA	TRUE	1.17510380138525	0.181170875644352	42.0703083934836	-0.075530327656039	0.138590523688809	GIANT	0.944264428733965	2.45059505283372	TAG	-2.01813473562584	1.55415035794591
Multivariable	PAD	MVP	FVC	UKBB	rs118039278	LPA			FALSE	rs10455872	1	TRUE	-1.22547450149889	0.115595005045264	112.390711885555	0.0501707508115664	0.0758141100728616	GIANT	-1.40635127683782	0.776170314481399	TAG	-2.02521591013681	2.33617434293586
Multivariable	PAD	MVP	FVC	UKBB	rs3130968	NA			FALSE	rs2517546	0.956195	TRUE	0.449510678229302	0.0879154322256564	26.1426612050642	-0.0292948812793441	0.0548577640987679	GIANT	2.209980577888	0.435569283510916	TAG	0.757685672673563	0.425423520788622
Multivariable	PAD	MVP	FVC	UKBB	rs2107595	NA	A	G	TRUE		NA	TRUE	0.449510678229302	0.07677468132051	34.280250043615	-0.0350417540357818	0.0578409534813626	GIANT	-0.140635127683782	0.407489782296255	TAG	0.634945314483453	0.404185553908576
Multivariable	PAD	MVP	FVC	UKBB	rs4722172	NA			FALSE		NA	FALSE	NA	NA	NA	NA	NA	GIANT	NA	NA	TAG	NA	NA
Multivariable	PAD	MVP	FVC	UKBB	rs322	LPL			FALSE	rs320	0.995156	TRUE	0.281183275317904	0.0632148353595343	19.7852229517424	-0.0731528335249172	0.0465952953812993	GIANT	-0.934219062470838	0.336511171646847	TAG	-0.276165805927747	0.309737044002178
Multivariable	PAD	MVP	FVC	UKBB	rs1537372	NA			FALSE	rs7859727	0.908177	TRUE	0.61592526974398	0.0589577316910145	109.137628370173	-0.0195652407384108	0.0414200850708768	GIANT	-0.0401814650525092	0.319759942560943	TAG	0.354058725548394	0.276150663986808
Multivariable	PAD	MVP	FVC	UKBB	rs7903146	TCF7L2	T	C	TRUE		NA	TRUE	0.36981020336595	0.0614878842353965	36.1725128944026	-0.107725795041851	0.0455801010184535	GIANT	0.190861958999418	0.335994112430845	TAG	-0.139263098715702	0.300454319083837
Multivariable	PAD	MVP	FVC	UKBB	rs566125	MMP3	T	C	TRUE		NA	TRUE	0.504344604935288	0.0906198000424007	30.9748034911925	0.0342026002837689	0.0624034035969403	GIANT	-0.81367466731331	0.422285251693665	TAG	-0.101496834657206	0.394573758136975
Multivariable	PAD	MVP	FVC	UKBB	rs7476	CREB3L1	A	C	TRUE		NA	TRUE	-0.376186241355019	0.0651042984454867	33.3876989172748	0.0497874096286412	0.0449023023600301	GIANT	0.642903440840147	0.339138125702202	TAG	-0.212435235329036	0.320090501546749
Multivariable	PAD	MVP	FVC	UKBB	rs11066301	PTPN11	A	G	TRUE		NA	TRUE	-0.335379598224983	0.0612414994477547	29.9903579448631	-0.0827618903325759	0.041885947364558	GIANT	0.301360987893819	0.296842442375751	TAG	-0.363500291563018	0.282884465145621
Multivariable	PAD	MVP	FVC	UKBB	rs4842266	NA	A	G	TRUE		NA	TRUE	-0.372998222360484	0.0677023965711599	30.3532668026948	0.0409666684364337	0.045085868338164	GIANT	-0.0502268313156364	0.306900255964028	TAG	-0.0849740941316145	0.295656762170057
Multivariable	PAD	MVP	FVC	UKBB	rs1975514	COL4A1	T	C	TRUE		NA	TRUE	-0.305412219676363	0.0602127230054156	25.7274227696871	0.0181259590092237	0.0428288645102527	GIANT	0.170771226473164	0.344400739833506	TAG	-0.120379966686454	0.467982829418273
Multivariable	PAD	MVP	FVC	UKBB	rs55784307	NA			FALSE	rs1156446	1	TRUE	0.389575921132062	0.0806027625622297	23.3606196514559	0.129240061769791	0.053371435443827	GIANT	1.00453662631273	0.378169372277085	TAG	0.0826137026279585	0.374051476573983
Multivariable	PAD	MVP	FVC	UKBB	rs10851907	NA			FALSE	rs12914385	0.920134	TRUE	0.341118032415144	0.060172100351359	32.1380123809269	-0.159607952229332	0.0426184900698617	GIANT	0.0602721975787637	0.298534642302223	TAG	0.0731721366133347	0.28260948441514
Multivariable	PAD	MVP	FVC	UKBB	rs62084752	NA			FALSE	rs4790974	0.77874	TRUE	0.282458482915717	0.0670086906383	17.7683451062925	-0.0279834736885469	0.0522018361538891	GIANT	1.50680493946909	0.375128039423345	TAG	0.389464598103233	0.341573538103227
Multivariable	PAD	MVP	FVC	UKBB	rs138294113	NA			FALSE	rs6511720	0.985966	TRUE	-0.429744960463191	0.0880292829701125	23.8323712896417	0.0815757392569671	0.0638644379167336	GIANT	1.90861958999418	0.503451497223419	TAG	0.57829591839571	0.522078461547855
Multivariable	IMT	CHARGE	FEV1FVC	UKBB	rs201648240	NA			FALSE		NA	FALSE	NA	NA	NA	NA	NA	GIANT	NA	NA	TAG	NA	NA
Multivariable	IMT	CHARGE	FEV1FVC	UKBB	rs224904	NA	C	G	TRUE		NA	TRUE	-3.52923179532157	0.647985474436176	29.664007696217	0.139176711908157	0.0941972794644359	GIANT	0.0602721975787637	0.68612110879194	TAG	0.259643065402155	0.607517711578488
Multivariable	IMT	CHARGE	FEV1FVC	UKBB	rs6907215	AIG1	T	C	TRUE		NA	TRUE	-1.60419627060071	0.293703283124741	29.8330325678357	-0.0734447209722937	0.0424987362047842	GIANT	1.00453662631273	0.297701023358882	TAG	0.0330454810511834	0.280443403892818
Multivariable	IMT	CHARGE	FEV1FVC	UKBB	rs13225723	NA			FALSE	rs12705390	0.997203	TRUE	1.96514043148587	0.336916458512617	34.0206594935445	0.270030218305417	0.0521940189827819	GIANT	-0.48217758063011	0.351389186845318	TAG	0.151065056233981	0.335999942771018
Multivariable	IMT	CHARGE	FEV1FVC	UKBB	rs2912063	MCPH1	A	G	TRUE		NA	TRUE	1.8047208044258	0.313896138712668	33.0558327757085	-0.0736257513031549	0.0458492572690956	GIANT	-0.391769284261964	0.333424415412432	TAG	-0.363500291563018	0.305170976837566
Multivariable	IMT	CHARGE	FEV1FVC	UKBB	rs11785239	PRAG1	T	C	TRUE		NA	TRUE	1.76461589766078	0.300789797494476	34.4170919752796	-0.229592546327897	0.0434821761455657	GIANT	-0.59267660952451	0.311392445048213	TAG	-0.0330454810511834	0.289751463735255
Multivariable	IMT	CHARGE	FEV1FVC	UKBB	rs11196033	VTI1A			FALSE		NA	FALSE	NA	NA	NA	NA	NA	GIANT	NA	NA	TAG	NA	NA
Multivariable	IMT	CHARGE	FEV1FVC	UKBB	rs844396	CBFA2T3			FALSE	rs2968474	0.990582	TRUE	-1.96514043148587	0.353265451268567	30.9445983135813	0.0827690922956198	0.0445291534250266	GIANT	-0.421905383051346	0.321922865345668	TAG	-0.323373636000866	0.32276579846383
Multivariable	IMT	CHARGE	FEV1FVC	UKBB	rs148147734	NA			FALSE		NA	FALSE	NA	NA	NA	NA	NA	GIANT	NA	NA	TAG	NA	NA
Multivariable	IMT	CHARGE	FEV1FVC	UKBB	rs200482500	NA			FALSE		NA	FALSE	NA	NA	NA	NA	NA	GIANT	NA	NA	TAG	NA	NA
Multivariable	IMT	CHARGE	FEV1FVC	UKBB	rs7412	APOE			FALSE	rs445925	0.809822	TRUE	-3.97038576973676	0.541591092547113	53.743059362853	-0.0736751549517892	0.0665220609620903	GIANT	1.20544395157527	0.620360770785714	TAG	-1.39735177016433	1.19964963251995
Multivariable	PAD	MVP	FEV1FVC	UKBB	rs7528419	CELSR2	A	G	TRUE		NA	TRUE	0.394676751523316	0.0681882565450761	33.5014741180919	-0.206220954528768	0.049955682365733	GIANT	-1.90861958999418	0.421334262019644	TAG	-0.054289004584087	0.568338702429807
Multivariable	PAD	MVP	FEV1FVC	UKBB	rs6025	F5	T	C	TRUE		NA	TRUE	1.17510380138525	0.181170875644352	42.0703083934836	0.119798087088573	0.138723898150909	GIANT	0.944264428733965	2.45059505283372	TAG	-2.01813473562584	1.55415035794591
Multivariable	PAD	MVP	FEV1FVC	UKBB	rs118039278	LPA			FALSE	rs10455872	1	TRUE	-1.22547450149889	0.115595005045264	112.390711885555	0.102482544670259	0.0761583219198263	GIANT	-1.40635127683782	0.776170314481399	TAG	-2.02521591013681	2.33617434293586
Multivariable	PAD	MVP	FEV1FVC	UKBB	rs3130968	NA			FALSE	rs2517546	0.956195	TRUE	0.449510678229302	0.0879154322256564	26.1426612050642	0.641615484513623	0.0549888111121549	GIANT	2.209980577888	0.435569283510916	TAG	0.757685672673563	0.425423520788622
Multivariable	PAD	MVP	FEV1FVC	UKBB	rs2107595	NA	A	G	TRUE		NA	TRUE	0.449510678229302	0.07677468132051	34.280250043615	0.0520260571493884	0.0580876414355955	GIANT	-0.140635127683782	0.407489782296255	TAG	0.634945314483453	0.404185553908576
Multivariable	PAD	MVP	FEV1FVC	UKBB	rs4722172	NA			FALSE		NA	FALSE	NA	NA	NA	NA	NA	GIANT	NA	NA	TAG	NA	NA
Multivariable	PAD	MVP	FEV1FVC	UKBB	rs322	LPL			FALSE	rs320	0.995156	TRUE	0.281183275317904	0.0632148353595343	19.7852229517424	0.0341981482690905	0.0467816288017493	GIANT	-0.934219062470838	0.336511171646847	TAG	-0.276165805927747	0.309737044002178
Multivariable	PAD	MVP	FEV1FVC	UKBB	rs1537372	NA			FALSE	rs7859727	0.908177	TRUE	0.61592526974398	0.0589577316910145	109.137628370173	5.57236496643074e-05	0.0415912314659887	GIANT	-0.0401814650525092	0.319759942560943	TAG	0.354058725548394	0.276150663986808
Multivariable	PAD	MVP	FEV1FVC	UKBB	rs7903146	TCF7L2	T	C	TRUE		NA	TRUE	0.36981020336595	0.0614878842353965	36.1725128944026	-0.0953774969691492	0.0457662231452895	GIANT	0.190861958999418	0.335994112430845	TAG	-0.139263098715702	0.300454319083837
Multivariable	PAD	MVP	FEV1FVC	UKBB	rs566125	MMP3	T	C	TRUE		NA	TRUE	0.504344604935288	0.0906198000424007	30.9748034911925	-0.0841901018358417	0.0626393711980395	GIANT	-0.81367466731331	0.422285251693665	TAG	-0.101496834657206	0.394573758136975
Multivariable	PAD	MVP	FEV1FVC	UKBB	rs7476	CREB3L1	A	C	TRUE		NA	TRUE	-0.376186241355019	0.0651042984454867	33.3876989172748	-0.156606598460235	0.0450799045463076	GIANT	0.642903440840147	0.339138125702202	TAG	-0.212435235329036	0.320090501546749
Multivariable	PAD	MVP	FEV1FVC	UKBB	rs11066301	PTPN11	A	G	TRUE		NA	TRUE	-0.335379598224983	0.0612414994477547	29.9903579448631	-0.0912464441731035	0.0420486827531532	GIANT	0.301360987893819	0.296842442375751	TAG	-0.363500291563018	0.282884465145621
Multivariable	PAD	MVP	FEV1FVC	UKBB	rs4842266	NA	A	G	TRUE		NA	TRUE	-0.372998222360484	0.0677023965711599	30.3532668026948	0.0326345140612566	0.0452542266715882	GIANT	-0.0502268313156364	0.306900255964028	TAG	-0.0849740941316145	0.295656762170057
Multivariable	PAD	MVP	FEV1FVC	UKBB	rs1975514	COL4A1	T	C	TRUE		NA	TRUE	-0.305412219676363	0.0602127230054156	25.7274227696871	0.0173392142725709	0.0429776151770289	GIANT	0.170771226473164	0.344400739833506	TAG	-0.120379966686454	0.467982829418273
Multivariable	PAD	MVP	FEV1FVC	UKBB	rs55784307	NA			FALSE	rs1156446	1	TRUE	0.389575921132062	0.0806027625622297	23.3606196514559	-0.014009635297178	0.0535046182509703	GIANT	1.00453662631273	0.378169372277085	TAG	0.0826137026279585	0.374051476573983
Multivariable	PAD	MVP	FEV1FVC	UKBB	rs10851907	NA			FALSE	rs12914385	0.920134	TRUE	0.341118032415144	0.060172100351359	32.1380123809269	0.215581462089788	0.0427744664633246	GIANT	0.0602721975787637	0.298534642302223	TAG	0.0731721366133347	0.28260948441514
Multivariable	PAD	MVP	FEV1FVC	UKBB	rs62084752	NA			FALSE	rs4790974	0.77874	TRUE	0.282458482915717	0.0670086906383	17.7683451062925	0.269892307060113	0.0523730264401318	GIANT	1.50680493946909	0.375128039423345	TAG	0.389464598103233	0.341573538103227
Multivariable	PAD	MVP	FEV1FVC	UKBB	rs138294113	NA			FALSE	rs6511720	0.985966	TRUE	-0.429744960463191	0.0880292829701125	23.8323712896417	-0.0112404822341897	0.0641437991830037	GIANT	1.90861958999418	0.503451497223419	TAG	0.57829591839571	0.522078461547855
